# Supplementary material for: From fragrance wheel to functional genes: a multi-omics investigation into fragrance type formation in ornamental Hedychium flowers
Source: Hortic Res. 2026 Feb 27;13(6):uhag063. doi: 10.1093/hr/uhag063 (PMC13253351; doi:10.1093/hr/uhag063)
Supplement: Web_Material_uhag063 [file web_material_uhag063.zip]

Archive with 2 entries (2 files):
- Supplementary Figures-R1.pdf
- Table S1-S20.xlsx
