# Supplementary material for: From fragrance wheel to functional genes: a multi-omics investigation into fragrance type formation in ornamental Hedychium flowers
Source: Hortic Res. 2026 Feb 27;13(6):uhag063. doi: 10.1093/hr/uhag063 (PMC13253351; doi:10.1093/hr/uhag063)
Supplement: Web_Material_uhag063 [file web_material_uhag063.zip › Table S1-S20.xlsx]

## Sheet: S1
Table S1. Plant materials used in the study.
Accession ID	Species	For sensory analysis	Fragrance type	For VOCs analysis	For RNA-seq
MH	Hedychium menghaiense	√	Herbal	√	√
Fendai	Hedychium sp.	√	-
HJbai	Hedychium sp.	√	-
ZS	Hedychium coronarium	√	Strong floral	√	√
MP01	Hedychium sp.	√	Herbal	√
HJH	Hedychium sp.	√	-
HJC	Hedychium sp.	√	Fruity	√	√
Puer	Hedychium puerense	√	Scentless	√
EM	Hedychium flavescens	√	Fruity	√	√
Zhaoxia	Hedychium sp.	√	Fresh tea	√
Caixia	Hedychium sp.	√	-
KMH	Hedychium coccineum	√	Scentless	√	√
YXJ	Hedychium sp.	√	Cool-pungent	√	√
Gaoling	Hedychium forrestii	√	Cool-pungent	√	√
Yayun	Hedychium sp.	√	Fresh tea	√	√
BT01	Hedychium sp.	√	Scentless	√	√
BH02	Hedychium sp.	√	-
BJ006	Hedychium sp.	√	Fruity	√
BJ108	Hedychium sp.	√	Strong floral	√
Moon	Hedychium sp.	√	Strong floral	√	√
HJfen	Hedychium sp.	√	-
Mitian	Hedychium sp.	√	-
Jin	Hedychium sp.	√	Fresh tea	√	√
Chenguang	Hedychium sp.	√	-
BH01	Hedychium sp.	√	Fresh tea	√	√
BJ106	Hedychium sp.		Fresh tea	√
BJ128	Hedychium sp.		Strong floral	√
Taiguo	Hedychium coronarium		Strong floral	√	√
FB	Hedychium sp.		Fruity	√	√
BH10	Hedychium sp.		Fruity	√
Yuxi	Hedychium neocarneum		Herbal	√	√
MP03	Hedychium sp.		Herbal	√	√
MP02	Hedychium sp.		Herbal	√
HJH	Hedychium flavum		Cool-pungent	√
GY	Hedychium forrestii		Cool-pungent	√	√
Fense	Hedychium sp.		Cool-pungent	√
Lincang	Hedychium sp.		Scentless	√
HB19	Hedychium sp.		Scentless	√	√

## Sheet: S2
Table S2. Comparative analysis of I, F, and M values for 46 sensory evaluation descriptors.
Words	I value	F value	M value
Plasticine	0.0120594	0.01566	0.0137423
Mint	0.0517651	0.0872483	0.0672043
Irritant	0.0341296	0.049217	0.0409848
Tea-like	0.081766	0.145414	0.109041
Sweet	0.251888	0.404922	0.319367
Pungent	0.0906397	0.143177	0.113919
Cooldy	0.0759487	0.127517	0.0984111
Spicy	0.0361104	0.0536913	0.0440319
Jasmine	0.00899629	0.0134228	0.0109889
Candy	0.00144966	0.00223714	0.00180086
Cantaloupe	0.0036907	0.00447427	0.00406364
Varnish	0.00737337	0.00894855	0.00812287
Ginger	0.0333775	0.0581655	0.0440615
Aromatherapy	0.00184134	0.00223714	0.00202961
Citrus	0.0234446	0.0425056	0.0315678
Floral	0.14076	0.234899	0.181836
Fruity	0.145721	0.239374	0.186766
Spice essence	0.00553204	0.00671141	0.00609326
Amine	0.00671689	0.00894855	0.00775283
Frangipani	0.00272904	0.00447427	0.00349435
Peach	0.0703224	0.114094	0.0895732
Grassy	0.0326916	0.0715884	0.048377
Green	0.0349595	0.0760626	0.0515665
Woody	0.0632399	0.116331	0.0857716
Gardenia	0.0697502	0.107383	0.0865445
Putrescine	0.00457466	0.00671141	0.00554098
Passion fruit	0.00176259	0.00223714	0.00198574
Fresh	0.0316467	0.0693512	0.046848
Apple	0.0038994	0.00671141	0.00511571
Cloying	0.0175522	0.0246085	0.020783
Cloyingly Strong	0.0217456	0.0268456	0.0241614
Dentifrice	0.00419232	0.00671141	0.00530437
Oolong tea	0.00557024	0.00894855	0.00706014
Hedychium	0.0077644	0.0134228	0.0102088
Banana	0.00369873	0.00447427	0.00406806
Medicinal	0.00215617	0.00447427	0.00310601
Pear	0.00113348	0.00223714	0.00159241
Lily	0.00317738	0.00671141	0.00461787
Hedonically	0.0023959	0.00447427	0.00327413
Apricot	0.00376149	0.00671141	0.00502443
Milk	0.0041082	0.00671141	0.00525088
Osmanthus	0.0027388	0.00447427	0.00350059
Camphor	0.00207606	0.00447427	0.00304776
Honey	0.00119795	0.00223714	0.00163706
Rose	0.00193289	0.00447427	0.00294079
Verdant	0.0213283	0.0425056	0.0301093

## Sheet: S3
Table S3. Eighty-one VOCs identified by HS–SPME–GC–MS
RT	Compound name	Classification	LRINIST	LRICAL	Incense tone
9.032	α-Thujene	Monoterpenoids	923	925.137	woody, herbal
9.254	α-Pinene	Monoterpenoids	937	932.282	cooly, woody
9.766	Camphene	Monoterpenoids	953	948.761	woody, herbal
10.477	β-Thujene	Monoterpenoids	966	971.645	woody
10.629	β-Pinene	Monoterpenoids	979	976.537	woody
11.008	Myrcene	Monoterpenoids	990	988.735	pungent, balsamic,
11.515	α-Phellandrene	Monoterpenoids	1004	1005.06	cooly, spice, herbal
11.877	α-Terpinene	Monoterpenoids	1017	1016.74	fruity, woody, herbal
12.255	D-Limonene	Monoterpenoids	1029	1029	cooly, fruity, sweet
12.354	Eucalyptol	Monoterpenoids	1033	1032.12	cooly, pungent,
12.803	(E)-β-Ocimene	Monoterpenoids	1040	1046.6	fruity, floral, sweet
13.112	Cyclopentene, 3-isopropenyl-5,5-dimethyl-	Monoterpenoids	-	1056.56	-
13.17	γ-Terpinene	Monoterpenoids	1058	1058.43	fruity, herbal, woody
14.021	Terpinolene	Monoterpenoids	1083	1074.62	woody, sweet, fruity
14.039	cis-Linaloloxide	Monoterpenoids	1087	1086.46	-
14.429	Linalool	Monoterpenoids	1102	1099.03	fruity, floral
14.528	Hotrienol	Monoterpenoids	1106	1102.85	mouldy
15.199	Alloocimene	Monoterpenoids	1131	1130.53	-
15.712	Camphor	Monoterpenoids	1146	1151.69	camphor
16.3	Borneol	Monoterpenoids	1173	1175.95	cooly, woody,
16.475	Terpinen-4-ol	Monoterpenoids	1180	1183.17	woody, sweet, pungent
16.784	α-Terpineol	Monoterpenoids	1199	1195.92	floral, woody,
17.186	p-Menthan-2-ol	Monoterpenoids	1227	1216.25	-
17.833	Geraniol	Monoterpenoids	1256	1250.94	floral, fruity, sweet
18.509	Bornyl acetate	Monoterpenoids	1277	1287.18	woody, herbal, cooly
19.325	1,5,5-Trimethyl-6-methylene-cyclohexene	Monoterpenoids	1338	1336.94	-
19.372	δ-EIemene	Sesquiterpenoids	1340	1339.95	-
19.862	α-Cubebene	Sesquiterpenoids	1349	1371.32	herbal
20.048	β-Gurjunene	Sesquiterpenoids	1388	1383.23	-
20.649	Santalene	Sesquiterpenoids	1419	1424.42	woody
20.718	Caryophyllene	Sesquiterpenoids	1420	1429.39	woody, pungent,
20.829	Dihydro-β-ionone	Sesquiterpenoids	1433	1437.39	woody
20.835	α-Bergamotene	Sesquiterpenoids	1436	1437.82	-
21.056	(E)-β-Famesene	Sesquiterpenoids	1456	1453.75	fruity
21.115	α-Elemene	Sesquiterpenoids	1469	1458	herbal, waxy,
21.226	Humulene	Sesquiterpenoids	1453	1465.99	-
21.284	Aromadendrene	Sesquiterpenoids	1461	1470.17	woody
21.453	β-Ionone	Sesquiterpenoids	1485	1482.35	floral, woody,
21.564	Germacrene D	Sesquiterpenoids	1477	1481.05	woody, spice,
21.569	(Z,E)-α-Farnesene	Sesquiterpenoids	1489	1490.71	-
21.616	β-Cadinene	Sesquiterpenoids	1473	1494.09	-
21.669	Zingiberene	Sesquiterpenoids	1497	1497.91	spice
21.756	α-Farnesene	Sesquiterpenoids	1524	1504.59	Fruity, herbal, sweet
21.849	β-Bisabolene	Sesquiterpenoids	1515	1511.55	-
21.972	α-Amorphene	Sesquiterpenoids	1519	1521.2	-
22.012	δ-Cadinene	Sesquiterpenoids	1525	1524.84	herbal, woody,
22.059	β-Sesquiphellandrene	Sesquiterpenoids	1523	1528.56	woody, herbal, fruity
22.49	Nerolidol	Alcohols	1562	1562.66	floral, fruity, woody
10.122	Benzaldehyde	Aldehydes	964	960.219	fruity, sweet,
11.941	4-Methylanisole	Ethers	1020	1018.8	pungent
12.145	m-Cymene	Aromatics	1025	1025.38	-
12.349	Benzyl alcohol	Alcohols	1031	1031.96	fruity, floral, sweet
14.254	Methyl benzoate	Esters	1095	1093.39	floral, sweet, herbal
14.75	2-Phenylethanol	Alcohols	1112	1112	-
15.42	Phenylacetonitrile	Aromatics	1150	1139.65	-
16.021	Benzyl acetate	Esters	1170	1164.44	fruity
16.318	Methyl phenylacetate	Esters	1186	1176.69	spice, waxy, floral,sweet
16.708	Methyl salicylate	Esters	1191	1192.78	cooly
17.973	Propanoic acid, phenylmethyl ester	Esters	1257	1258.45	fruity, floral,
18.515	Anethole	Ethers	1289	1287.51	-
18.678	Benzyl isobutyrate	Esters	1305	1296.25	floral, fruity,
19.267	Methyl 2-methoxybenzoate	Esters	1336	1333.23	floral, fruity, herbal
19.43	Methyl anthranilate	Esters	1346	1343.66	floral, fruity,
19.489	Benzyl butyrate	Esters	1349	1347.44	fruity
19.588	Eugenol	Phenols	1356	1353.78	sweet, woody, pungent
20.106	Methyl cinnamate	Esters	1378	1386.94	sweet, fruity,
20.293	Methyleugenol	Phenols	1399	1398.91	sweet, fruity, spice
21	Isoeugenol	Phenols	1448	1449.57	floral, sweet, woody, pungent
20.893	Isopentyl benzoate	Esters	1441	1442	-
21.628	Methylisoeugenol	Phenols	1492	1494.96	bitter
21.692	Benzyl tiglate	Esters	1498	1499.57	floral
24.326	Benzyl Benzoate	Esters	1760	1779.9	fruity, herbal, sweet
7.598	2-Methylbutyl acetate	Esters	877	876.211	fruity, sweet,
14.622	3-Methylbutyl isovalerate	Esters	1105	1106.72	fruity, herbal,
14.802	(E)-2-Butenoic acid, 2-(methylenecyclopropyl)prop-2-yl ester	Esters	-	1114.15	-
16.994	Decanal	Aldehydes	1206	1205.95	fruity, floral, sweet
18.801	Methyl 4-decenoate	Esters	-	1303.39	-
23.417	Methyl jasmonate	Esters	1638	1652	floral
6.87	Butanal, 3-methyl-, oxime	Oximes	-	-	-
15.024	Cosmene	Alkenes	1130	1123.31	-
18.603	Indole	Indoles	1290	1292.23	floral, pungent

## Sheet: S4
Table S4. VOC counts in floral scents of 30 samples analyzed by HS–SPME–GC–MS
VOC class	Strong floral					Fruity					Herbal					Cool-pungent					Fresh tea					Scentless
	Moon	ZS	Taiguo	BJ108	BJ128	BH10	BJ006	EM	FB	HJC	MP01	MP02	MP03	MH	Yuxi	Fense	GY	HJH	YXJ	Gaoling	BJ106	Jin	Yayun	Zhaoxia	BH01	KMH	HB19	Lincang	Puer	BT01
Monoterpenoids	19	13	16	15	9	9	17	13	14	13	14	20	16	13	12	18	19	15	17	16	8	11	15	10	13	2	12	7	14	13
Sesquiterpenoids	10	6	8	11	3	8	11	12	7	6	12	11	13	14	8	13	7	7	13	10	6	7	7	6	7	5	11	6	10	11
Alcohols	0	0	0	0	0	0	0	0	1	0	0	0	0	2	1	0	0	0	0	0	0	0	1	1	1	0	0	0	0	1
Aldehydes	1	0	0	2	0	0	1	1	1	0	2	2	0	2	1	1	1	0	0	0	0	0	0	0	0	0	1	1	1	1
Aromatics	2	1	1	0	0	1	2	2	2	2	2	0	1	2	1	2	1	1	1	0	0	1	2	1	2	0	1	1	1	2
Esters	9	5	10	11	5	1	6	11	1	3	7	9	5	6	6	1	7	2	1	1	3	2	5	4	4	0	1	2	1	1
Ethers	0	0	1	0	0	0	0	0	0	0	1	0	1	1	1	0	0	0	0	0	0	1	0	1	0	0	0	0	0	0
Phenols	3	2	4	3	3	0	3	2	0	0	2	2	1	2	1	0	1	0	0	0	0	2	2	2	0	0	0	0	0	0
Others	3	2	3	3	3	2	2	3	1	2	3	3	3	3	3	3	2	2	2	1	2	1	3	1	2	0	1	0	1	2

## Sheet: S5
Table S5. Relative emission amounts (μg L⁻¹) of floral VOCs from 30 samples analyzed by HS–SPME–GC–MS.
Compound name	Classification	Strong floral					Fruity					Herbal					Cool-pungent					Fresh tea					Scentless
		Moon	ZS	Taiguo	BJ108	BJ128	BH10	BJ006	EM	FB	HJC	MP01	MP02	MP03	MH	Yuxi	Fense	GY	HJH	YXJ	Gaoling	BJ106	Jin	Yayun	Zhaoxia	BH01	KMH	HB19	Lincang	Puer	BT01
α-Thujene	Monoterpenoids	0.211819	0.0883411	0.0937429	0.107335	0.022949	0	0.125164	0.0376874	0.0835527	0	0.108326	0.544949	0.148248	0	0.242091	0.566341	0.376845	0.302886	0.413262	0.637434	0	0.106061	0.0405658	0.100755	0.0956365	0	0	0	0.740327	0.0806135
α-Pinene	Monoterpenoids	0.609363	0.263842	0.497093	0.329475	0.193228	0.124734	0.152332	0.437662	0.28205	0.584758	0.28452	0.425745	0.171136	0.163435	0.142464	1.37592	0.647858	0.868559	0.941571	1.83715	0.11024	0.228891	0.321566	0.0792263	1.47704	0.030317	0.158771	0.629502	0.658895	0.149918
Camphene	Monoterpenoids	0.0170758	0.017588	0.0206361	0	0	0	0	0	0	0	0	0.0263448	0.0194363	0.051544	0	0.102499	0.0256071	0	0.0602143	0.139306	0	0	0	0	0	0	0	0	0.0189338	0
β-Thujene	Monoterpenoids	0.445823	0.832219	0.218542	0.33634	0	0.0880083	0.45453	0.116614	0.259722	0.15989	0.368563	2.39926	0.638921	0.0909429	0.910414	1.88227	1.10725	0.942229	1.12537	4.18848	0.160861	0	0.0612613	0.48039	0.444066	0	0.126341	0.605379	2.33496	0.278417
β-Pinene	Monoterpenoids	0.904367	0	1.65064	0.605401	0.640612	0.140988	0.116742	0.66961	0.340318	1.31035	0.236224	0.255199	0.234523	0.333322	0.335613	0.736964	0.453478	0.525248	0.400084	0	0.357534	0.987423	0.836174	0.244427	0.819221	0	0.162838	0.912316	1.96994	0.399725
Myrcene	Monoterpenoids	1.99863	1.45494	1.33758	2.40789	1.42802	0.672277	0.930815	1.12456	0.817017	0.558281	1.07369	1.57241	0.724897	0.834149	0.578565	1.90019	2.19864	1.53334	1.90034	3.82075	0.314372	0.44852	0.658295	0.180617	0.459302	0	0.219337	0.737335	0.505063	0.190522
α-Phellandrene	Monoterpenoids	0.762685	0.541347	0	0	0	0	0.138299	0	0.0584005	0.125007	0	0.215184	0	0	0	0.169068	0.274846	0.124711	0	0.429066	0	0.247739	0.178527	0.0658529	0.0736519	0	0.0758859	0	0	0
α-Terpinene	Monoterpenoids	0.399631	0.144135	0.199949	0.302926	0	0	0.219104	0.135448	0.184676	0.0510069	0	0.458064	0.0898613	0	0.183662	0.304136	0.184121	0.265161	0.194317	0.310989	0	0.0672298	0.0502868	0	0.0725733	0	0	0	0.435055	0.0313737
D-Limonene	Monoterpenoids	0	0	0	0	0	0	0.0774456	0	0	0.356716	0	0	0.163263	0	0	0	0	0	0	0	0	0	0	0	0.141859	0	0.194768	0.261387	0	0.0573385
Eucalyptol	Monoterpenoids	16.9485	8.36438	13.5589	16.3411	5.085	3.56431	9.39147	10.4717	5.58853	5.52968	16.2851	23.3567	4.53753	0	2.96606	48.2759	28.2918	30.131	32.3694	60.5127	1.81468	0.591624	2.23664	0.458977	2.76015	0	2.77914	15.3403	10.3751	0.902806
(E)-β-Ocimene	Monoterpenoids	36.2242	35.5768	41.4945	72.7198	36.1282	2.54238	5.49905	3.7104	1.21947	1.04955	6.78474	13.7014	8.5798	19.7375	18.9434	8.59442	21.6393	6.32914	13.6373	12.5753	7.54415	16.6296	12.2468	2.68268	11.712	0.034904	3.94101	0.0601284	9.21756	4.24355
Cyclopentene, 3-isopropenyl-5,5-dimethyl-	Monoterpenoids	0.197718	0.588083	0.0833651	0.155776	0.221002	0	0	0	0	0	0	0	0	0.0861525	0	0	0.105851	0	0.0530551	0.832649	0	0	0.0421383	0	0	0	0	0	0	0
γ-Terpinene	Monoterpenoids	0.186253	0.0574292	0.0926721	0.105756	0	0	0.126191	0	0.0656692	0.0761264	0.0911322	0.353009	0.116019	0	0.17207	0.349074	0.239085	0.18189	0.264874	0.489736	0.0369819	0.54866	0.0444213	0.0758557	0.0774158	0	0.0553838	0	0.469608	0.0820025
Terpinolene	Monoterpenoids	0.202078	0.144135	0.0980135	0.155056	0	0	0.126966	0	0.135779	0	0	0.160825	0.0898613	0	0.0773109	0.120353	0.184121	0.128969	0.194317	0.274542	0	0.187424	0	0	0.0317095	0	0	0	0.166449	0
cis-Linaloloxide	Monoterpenoids	0	0	0	0	0	0.185462	0	0	0	0	0	0	0	0.115012	0	0	0	0	0	0	0	0	0.0935833	0	0	0	0	0	0	0
Linalool	Monoterpenoids	18.7765	14.9787	4.54697	14.1983	5.19157	33.8888	34.9366	53.8618	40.246	21.4271	24.621	31.8199	19.4121	20.3421	4.46718	0.975643	0.208064	19.6415	8.58711	0.30403	2.79797	4.45196	12.3957	5.42732	4.76524	0.0242666	0.886866	0	0.253359	1.08619
Hotrienol	Monoterpenoids	0	0	0	0	0	0	0	0	0	0	0	0	0	0	0	0	0	0	0	0	0	0	0	0	0	0	0.0947038	0	0	0
Alloocimene	Monoterpenoids	2.32792	3.3301	1.76888	2.82369	2.81925	0.582764	0.500635	0.15173	0.335907	0.236475	0.454243	0.802737	0.54353	1.34897	1.12997	0.866652	1.54492	0.480581	0	1.33937	0.284019	1.5715	0.710483	0.169979	0.532908	0	0.486255	0	0.227961	0.365661
Camphor	Monoterpenoids	0	0	0	0	0	0	0	0	0	0	0	0	0	0	0	0.0101465	0	0	0.00385146	0	0	0	0	0	0	0	0	0	0	0
Borneol	Monoterpenoids	0	0	0.0213634	0	0	0	0	0	0	0	0	0	0	0	0	0	0	0	0	0	0	0	0	0	0	0	0	0	0	0
Terpinen-4-ol	Monoterpenoids	0.0248148	0	0	0	0	0	0.0125429	0	0	0.0131392	0.00975994	0.0141315	0	0	0	0	0	0.0098151	0.0120596	0	0	0	0	0	0	0	0	0	0	0
α-Terpineol	Monoterpenoids	0.152253	0	0.0396358	0.19657	0.0458396	0	0.172658	0.0923813	0.0594688	0.0334235	0.284134	0.434979	0.0640585	0.0550951	0	0.518869	0.590744	0.257429	0.263798	0.603728	0	0	0.0332003	0	0	0	0	0	0.0689011	0.026911
p-Menthan-2-ol	Monoterpenoids	0	0	0.0172276	0.0509411	0	0	0	0.00988008	0	0	0.299827	0.171416	0	0	0	0.0250417	0.254989	0	0	0	0	0	0	0	0	0	0	0.705298	0.0868541	0
Geraniol	Monoterpenoids	0.0299541	0	0	0.015515	0	0.0280462	0.0600858	0.0190376	0.0462588	0	0.0186898	0.0660822	0.0169526	0.0403851	0	0	0.358233	0.0364416	0	0	0	0	0.00659724	0	0	0	0	0	0	0
Bornyl acetate	Monoterpenoids	0.0197634	0	0	0	0	0	0	0	0	0	0.039952	0.0509597	0.0554928	0.0936756	0.0151616	0.0451078	0.0196184	0	0.0968835	0.552813	0	0	0	0	0	0	0	0	0	0
1,5,5-Trimethyl-6-methylene-cyclohexene	Monoterpenoids	0	0	0	0	0	0	0	0	0	0	0	0.0153528	0	0.120876	0	0	0	0	0	0	0	0	0	0	0	0	0	0	0	0
δ-EIemene	Sesquiterpenoids	0.0522946	0	0.0322519	0	0	0.0437355	0.0494766	0	0	0.0217984	0	0	0	0	0	0	0	0	0	0	0.0273196	0.10103	0.215181	0.0641027	0	0	0.0899234	0	0	0
α-Cubebene	Sesquiterpenoids	0	0	0	0.0812066	0	0.109254	0.0654776	0.392482	0	0	0.0557116	0.0914683	0.0637769	0.308903	0.0598559	0.397844	0	0.0776638	0.109262	0.0268571	0	0	0	0	0	0	0	0	0	0.0199813
β-Gurjunene	Sesquiterpenoids	0.00690546	0	0	0	0	0	0	0	0	0	0.947864	0.341714	0.841399	3.22312	0	0	0	0	0	0	0	0	0	0	0	0	0	0	0	0
Santalene	Sesquiterpenoids	0	0	0	0	0	0	0	0	0	0	0.157226	0	0.0845175	0.377148	0	0.716904	0	0	0.808729	0	0	0	0	0	0	0	0	0.207002	0	0
Caryophyllene	Sesquiterpenoids	2.23915	0.187585	2.49361	1.12662	0.12334	0.726497	2.06053	1.56226	0.366752	1.41191	0.269264	0.449091	0.259792	0.314258	1.74314	1.34768	0.317989	0.815714	1.69781	8.51549	0.818766	1.52052	5.28589	2.67835	1.62903	0.445822	1.67371	0.390026	3.83534	0.361478
Dihydro-β-ionone	Sesquiterpenoids	0	0	0.0665722	0.0709314	0	0.832897	0.0487485	0.231626	0	0	0	0	0	0	0.0766242	0	0	0.017754	0	0	0	0	0.106692	0	0.0512355	0.177383	2.49257	0	0.438746	0.137222
α-Bergamotene	Sesquiterpenoids	0	0	0	0	0	0	0	0	0.129518	0	0.250858	0.104746	0.21247	0.662079	0	0.317682	0	0	0.164164	0.357838	0	0	0	0	0	0	0	0	0	0
(E)-β-Famesene	Sesquiterpenoids	0	0.0565665	0.107196	0.0519114	0	0	0	0.286815	0.0283959	0.0294576	0.333533	0.171858	0.216355	0.648998	0.084576	0.0977544	2.63734	0.0288207	0.151936	0.0718385	0.0949317	0.140725	0	0	0.215518	0	0.101001	0.285509	0.0200788	0.0156626
α-Elemene	Sesquiterpenoids	0.0249181	0	0	0.0112653	0	0	0.0179258	0	0	0	0	0	0	0	0	0	0	0	0.0159391	0	0	0	0.0669691	0.00931199	0	0	0	0	0.013601	0
Humulene	Sesquiterpenoids	0.17913	0	0.185667	0.1309	0	1.00978	0.181386	0.26781	0.0758557	0.0891907	0.166615	0.493601	0.180159	1.50763	0.184623	0.154368	0.278338	0.0566236	0.226565	0.258088	0.117674	0	0.344148	0.162601	0.117915	1.28993	1.42156	0.914658	0.545334	0.438208
Aromadendrene	Sesquiterpenoids	0.0509483	0	0.0197774	0.0436033	0	0	0.0375066	0.0497259	0.0487341	0	0	0	0	0	0	0.0228056	0	0	0.106786	0.00861056	0	0.0521907	0	0	0.0134346	0	0	0	0.11949	0.0205234
β-Ionone	Sesquiterpenoids	0	0	0	0	0	0	0	0.0568513	0	0	0	0	0	0	0	0	0	0	0	0	0	0	0	0	0	0	0.07703	0	0.0259354	0
Germacrene D	Sesquiterpenoids	0.0309293	0.00298086	0	0.0812066	0	0.109254	0.0654776	0	0	0	0	0	0.0847891	0.382099	0	0	0	0	0	0	0	0	0	0.0199639	0	0	0	0	0.0489354	0.0199813
(Z,E)-α-Farnesene	Sesquiterpenoids	0	0	0	0	0	0	0	0.392482	0	0	0.0557116	0.0914683	0.0637769	0.308903	0.0598559	0.397844	0	0.0776638	0	0	0	0	0	0	0	0	0	0	0	0
β-Cadinene	Sesquiterpenoids	0	0	0	0	0	0	0	0	0	0	0	0	0	0	0	0	0	0	0	0	0	0	0	0	0	0	0.0995336	0	0	0
Zingiberene	Sesquiterpenoids	0	0	0	0	0	0	0	0.326157	0	0	0.0364869	0	0.0322152	0.162813	0	0	0	0	0	0	0	0	0	0	0	0	0	0	0	0
α-Farnesene	Sesquiterpenoids	0.887158	1.28239	0.983563	2.06156	1.36459	1.51611	1.30634	3.56836	0.702399	0.708417	0.808088	2.44856	0.653483	1.95237	0.756011	3.01585	3.04976	1.44104	2.10148	4.10033	1.34881	0.773673	0.750761	0.647545	1.19953	0.12633	0.581677	1.9498	0.293689	0.35985
β-Bisabolene	Sesquiterpenoids	0	0	0	0	0	0	0	0	0	0	0.0599426	0.0533883	0.0573022	0.275468	0	0.155912	0.16239	0	0.119205	0.524456	0	0	0	0	0	0	0.040826	0	0	0
α-Amorphene	Sesquiterpenoids	0	0.0962185	0	0.0761834	0	0	0	0	0	0	0	0	0	0	0	0.0396608	0	0	0.209587	0	0	0.0616285	0	0	0	0.0420512	0	0	0	0.03486
δ-Cadinene	Sesquiterpenoids	0.157711	0.0501203	0.0728927	0.0879049	0.0358884	0.4264	0.15894	0.143054	0.196722	0.0506514	0	0.0818207	0	0.0796632	0.0332219	0.131844	0.169164	0	0.147039	0.114312	0.0532061	0.106652	0.0170122	0	0.0512843	0	0.0411401	0.0422837	0.0491561	0.0734587
β-Sesquiphellandrene	Sesquiterpenoids	0	0	0	0	0	0	0	0	0	0	0.0158164	0	0.0176649	0.112993	0	0	0	0	0	0	0	0	0	0	0	0	0	0	0	0
Nerolidol	Alcohols	0.12919	0	0	0	0	0	0.0868562	0.444811	0	0	0	0.349707	0	0	0	0.711875	0.404016	0	0.381717	0.315758	0	0	0	0	0	0	0.0593664	0	0	0.121448
Benzaldehyde	Aldehydes	0.0799904	0	0	0.245404	0	0	0	0.0641719	0	0	0.0312842	0.0280923	0	0.116343	0	0	0	0	0	0	0	0	0	0	0	0	0	0	0	0
4-Methylanisole	Ethers	0	0	0	0	0	0	0	0	0	0	0.126501	0	0.223671	0.0742684	0.0590393	0	0	0	0	0	0	0.0180421	0	0.0193962	0	0	0	0	0	0
m-Cymene	Aromatics	0.130672	0	0	0	0	0	0.0567031	0.0221977	0.0540213	0.0571743	0.0268718	0	0.0358739	0.0296425	0	0.0990802	0	0	0	0	0	0	0.041445	0	0.0198381	0	0.0189368	0.0546818	0.137795	0.0257472
Benzyl alcohol	Alcohols	0	0	0	0	0	0	0	0	0	0	0	0	0	1.43245	0	0	0	0	0	0	0	0	0	0	0	0	0	0	0	0
Methyl benzoate	Esters	4.37616	6.92182	6.46045	29.2253	7.00538	0	0.367493	2.38729	0.0636797	0.0689777	14.6218	20.0474	9.42449	19.6066	6.62649	0	1.22471	0.204968	0	0	0.197766	0.409802	0.946336	0.196187	0.0863738	0	0	1.09921	0.0435216	0
2-Phenylethanol	Alcohols	0	0	0	0	0	0	0	0	0.0216944	0	0	0	0	0.0418722	0.014776	0	0	0	0	0	0	0	0.18405	0.0687469	0.107606	0	0	0	0	0.233053
Phenylacetonitrile	Aromatics	0.41753	0.0877186	0.375836	0	0	0.230887	0.648125	0.0761225	0.0342395	0.156024	0.0524834	0	0	0.162362	0.0764821	0.223632	0.481744	0.105769	0.0711161	0	0	0.194049	0.773179	0.219086	0.468069	0	0	0	0	0.24
Benzyl acetate	Esters	0.0098134	0	0	0.0480334	0	0	0	0.0604708	0	0	6.89714	2.3549	1.67035	20.3914	10.4221	0	0.14459	0	0	0	0	0	0	0	0	0	0	0	0	0
Methyl phenylacetate	Esters	0.0701235	0	0	0	0	0	0.010678	0	0	0	0	0	0	0	0	0	0	0	0	0	0	0	0	0.024849	0	0	0	0	0	0
Methyl salicylate	Esters	0	0	0.0241952	0.449642	0	0	0	0	0	0	0.184031	0.0958561	0.123569	0.119642	2.81205	0	0.322628	0	0	0	0	0	0.0241653	0	0	0	0	0.136808	0	0
Propanoic acid, phenylmethyl ester	Esters	0.00394215	0	0	0.0148941	0	0	0	0.0117645	0	0	0.0292162	0	0	0.06599	0	0	0	0	0	0	0	0	0	0	0	0	0	0	0	0
Anethole	Ethers	0	0	0.00624075	0	0	0	0	0	0	0	0	0	0	0	0	0	0	0	0	0	0	0	0	0	0	0	0	0	0	0
Benzyl isobutyrate	Esters	0	0	0	0.0420752	0	0	0	0.0664606	0	0	0	0	0	0.00165538	0	0	0	0	0	0	0	0	0	0	0	0	0	0	0	0
Methyl 2-methoxybenzoate	Esters	0	0	0.0339421	0.084783	0	0	0	0.00797268	0	0	0.0125196	0.00624479	0	0	0	0	0.0401381	0	0	0	0	0	0	0	0	0	0	0	0	0
Methyl anthranilate	Esters	0	0	0.179754	0	0.0773438	0	0.0163522	0.0122387	0	0	0	0	0	0	0	0	0	0	0	0	0	0	0.026958	0	0	0	0	0	0	0
Benzyl butyrate	Esters	0.00667355	0	0.00560573	0.0251821	0	0	0	0.00501301	0	0	0	0	0	0	0	0	0	0	0	0	0	0	0	0	0	0	0	0	0	0
Eugenol	Phenols	0.0818866	0.035276	0.0529278	0.0830397	0.0472599	0	0.0772787	0.0688966	0	0	0	0.0283026	0	0	0	0	0	0	0	0	0	0.106114	0.21552	0.0150064	0	0	0	0	0	0
Methyl cinnamate	Esters	0	0	0.0237257	0.188025	0	0	0	0.0408019	0	0	0	0.0849161	0	0	0	0	0	0	0	0	0	0	0	0	0	0	0	0	0	0
Methyleugenol	Phenols	0	0	0.293447	0	0	0	0	0	0	0	0	0	0	0	0	0	0	0	0	0	0	0	0	0	0	0	0	0	0	0
Isoeugenol	Phenols	0.428369	0.264805	0.222774	0.330685	0.269572	0	0.260318	0.27637	0	0	0.256565	0.106544	0	0.492718	0.0692964	0	0.0271378	0	0	0	0	0.057098	0.248697	0.133623	0	0	0	0	0	0
Isopentyl benzoate	Esters	0.104679	0.277672	0.615321	0.0604406	0.2316	0	0.0527168	0.0237227	0	0.0109298	0	0	0	0	0.0625054	0	0.0710859	0	0	0	0.13204	0.27593	0.117721	0.0394107	0.0439931	0	0	0	0	0
Methylisoeugenol	Phenols	0.191595	0	1.5288	0.137065	0.213933	0	0.0987848	0	0	0	0.0273786	0	0.0144191	0.0535148	0	0	0	0	0	0	0	0	0	0	0	0	0	0	0	0
Benzyl tiglate	Esters	0	0	0.082708	0.159188	0	0	0	0	0	0	0	0.0495215	0	0	0	0	0	0	0	0	0	0	0	0	0	0	0	0	0	0
Benzyl Benzoate	Esters	0.0232689	0.0348037	0.129289	0.299078	0.0271919	0	0.0114206	0.0261733	0	0	0.00830789	0.0212179	0.00371932	0.162356	0.012298	0	0.0033967	0	0	0	0	0	0.0107175	0	0	0	0	0	0	0
2-Methylbutyl acetate	Esters	0	0	0	0	0	0	0	0	0	0	0.269269	0.0818854	0.25228	0	0.250226	0	0	0	0	0	0	0	0	0	0	0	0	0	0	0
3-Methylbutyl isovalerate	Esters	0	0	0	0	0	0	0	0	0	0.0200567	0	0	0	0	0	0	0	0	0	0	0	0	0	0	0	0	0	0	0	0
(E)-2-Butenoic acid, 2-(methylenecyclopropyl)prop-2-yl ester	Esters	0	3.1299	1.42851	0	0	1.98871	1.49377	0.426102	0	0	0	5.56873	0	0	0	6.78291	13.2967	3.75495	10.3842	6.43051	0	0	0	0	0.308098	0	1.12701	0	0	2.49731
Decanal	Aldehydes	0	0	0	0.021467	0	0	0.0453492	0	0.00500843	0	0.0205199	0.0517389	0	0.0484725	0.0181745	0.0304715	0.0214587	0	0	0	0	0	0	0	0	0	0.054909	0.386812	0.0400207	0.064002
Methyl 4-decenoate	Esters	0.0538304	0	0	0	0	0	0	0	0	0	0	0	0	0	0	0	0	0	0	0	0	0	0	0	0	0	0	0	0	0
Methyl jasmonate	Esters	0.0143284	0.0197867	0	0	0.0227118	0	0	0	0	0	0	0	0	0	0	0	0	0	0	0	0.124727	0	0	0.0164005	0.0523325	0	0	0	0	0
Butanal, 3-methyl-, oxime	Oximes	3.3447	1.62958	2.96322	1.79286	5.31237	6.97666	3.59798	10.9807	3.98589	6.51762	13.543	7.32938	6.1941	15.5399	2.57333	10.6366	2.88681	4.3058	4.1618	5.54921	10.9061	2.19416	2.10712	2.73064	7.69567	0	4.22542	0	0	10.383
Cosmene	Alkenes	0.0814944	0	0.321503	1.1614	0.35875	0	0	0.119481	0	0	0.10529	0.0372032	0.180986	0.348867	0.122743	0.00968522	0	0	0	0	0	0	0.0362523	0	0	0	0	0	1.63729	0.0915582
Indole	Indoles	0.0333816	0.54549	1.54744	0.290495	0.69218	0.22209	0.265848	1.47302	0	0.225415	0.070225	0.097579	0.0157428	0.157785	0.116236	0.178866	0.00511615	0.0663594	0.00471516	0	0.041017	0	0.82025	0	0.0228833	0	0	0	0	0

## Sheet: S6
Table S6. Percentage composition of 81 floral VOCs from 30 samples analyzed by HS–SPME–GC–MS.
Compound name	Classification	Strong floral					Fruity					Herbal					Cool-pungent					Fresh tea					Scentless
		Moon	ZS	Taiguo	BJ108	BJ128	BH10	BJ006	EM	FB	HJC	MP01	MP02	MP03	MH	Yuxi	Fense	GY	HJH	YXJ	Gaoling	BJ106	Jin	Yayun	Zhaoxia	BH01	KMH	HB19	Lincang	Puer	BT01
α-Thujene	Monoterpenoids	0.00226181	0.00109057	0.00109007	0.000718754	0.000339694	0	0.00195197	0.000397925	0.0015072	0	0.0011983	0.0046374	0.00262328	0	0.00429257	0.00613668	0.00447295	0.00416555	0.00507819	0.00553706	0	0.00330631	0.000959109	0.00592282	0.00269053	0	0	0	0.0212873	0.00350001
α-Pinene	Monoterpenoids	0.00650681	0.00325712	0.00578036	0.00220629	0.00286018	0.002227	0.00237565	0.00462108	0.00508787	0.0143046	0.00314736	0.003623	0.00302829	0.00145178	0.00252607	0.014909	0.00768972	0.0119452	0.0115701	0.0159584	0.00404058	0.00713539	0.00760288	0.00465727	0.0415533	0.0139645	0.00745897	0.0254669	0.0189458	0.006509
Camphene	Monoterpenoids	0.000182336	0.000217123	0.000239964	0	0	0	0	0	0	0	0	0.000224189	0.000343928	0.000457863	0	0.00111064	0.000303943	0	0.000739917	0.00121008	0	0	0	0	0	0	0	0	0.00054442	0
β-Thujene	Monoterpenoids	0.00476052	0.0102737	0.00254128	0.00225226	0	0.00157129	0.00708851	0.00123127	0.00468511	0.00391129	0.00407704	0.0204172	0.0113058	0.00080784	0.0161428	0.0203957	0.0131424	0.0129584	0.0138286	0.0363831	0.00589597	0	0.00144842	0.0282394	0.0124929	0	0.00593542	0.024491	0.0671392	0.0120881
β-Pinene	Monoterpenoids	0.00965687	0	0.0191941	0.004054	0.00948242	0.00251719	0.00182062	0.00707011	0.00613898	0.0320542	0.00261311	0.00217169	0.00414993	0.00296087	0.00595084	0.0079855	0.00538254	0.00722368	0.00491625	0	0.0131045	0.0307817	0.0197699	0.0143685	0.0230471	0	0.00765001	0.0369083	0.0566434	0.0173549
Myrcene	Monoterpenoids	0.0213415	0.0179611	0.0155538	0.0161242	0.0211377	0.0120028	0.0145163	0.0118738	0.0147381	0.0136569	0.0118772	0.0133809	0.0128272	0.00740969	0.0102587	0.0205898	0.0260966	0.0210879	0.0233516	0.0331889	0.0115226	0.0139821	0.0155642	0.0106175	0.0129215	0	0.0103043	0.0298293	0.0145225	0.00827194
α-Phellandrene	Monoterpenoids	0.00814399	0.00668291	0	0	0	0	0.00215681	0	0.00105348	0.00305795	0	0.00183118	0	0	0	0.00183196	0.00326227	0.00171514	0	0.00372707	0	0.00772296	0.00422096	0.00387113	0.00207204	0	0.00356507	0	0	0
α-Terpinene	Monoterpenoids	0.00426727	0.00177934	0.00232507	0.00202851	0	0	0.00341698	0.00143013	0.00333136	0.00124775	0	0.00389803	0.00159011	0	0.00325656	0.00329552	0.00218542	0.00364672	0.00238778	0.0027014	0	0.00209581	0.00118894	0	0.0020417	0	0	0	0.0125095	0.00136215
D-Limonene	Monoterpenoids	0	0	0	0	0	0	0.00120778	0	0	0.00872611	0	0	0.00288898	0	0	0	0	0	0	0	0	0	0	0	0.00399091	0	0.00915011	0.0105746	0	0.00248947
Eucalyptol	Monoterpenoids	0.180977	0.103258	0.157668	0.109427	0.0752688	0.0636369	0.146462	0.110566	0.100811	0.135269	0.180146	0.198761	0.0802924	0	0.052592	0.523101	0.335808	0.414388	0.397757	0.525643	0.0665128	0.0184432	0.0528815	0.0269807	0.077651	0	0.130562	0.620602	0.298324	0.0391972
(E)-β-Ocimene	Monoterpenoids	0.386803	0.439194	0.482511	0.48696	0.534775	0.0453916	0.085759	0.0391765	0.0219979	0.0256746	0.0750528	0.116596	0.151821	0.175327	0.33589	0.0931263	0.256847	0.087044	0.167576	0.109235	0.276513	0.518407	0.289555	0.1577	0.329492	0.0160774	0.185146	0.00243253	0.265041	0.184243
Cyclopentene, 3-isopropenyl-5,5-dimethyl-	Monoterpenoids	0.00211124	0.00725985	0.000969396	0.00104313	0.0032713	0	0	0	0	0	0	0	0	0.000765288	0	0	0.0012564	0	0.000651945	0.0072328	0	0	0.000996286	0	0	0	0	0	0	0
γ-Terpinene	Monoterpenoids	0.00198881	0.000708961	0.00107762	0.000708182	0	0	0.00196798	0	0.0011846	0.00186223	0.0010081	0.00300403	0.00205297	0	0.00305103	0.00378245	0.00283781	0.00250151	0.00325479	0.00425409	0.00135548	0.0171038	0.00105027	0.00445914	0.00217793	0	0.0026019	0	0.0135031	0.00356031
Terpinolene	Monoterpenoids	0.00215779	0.00177934	0.00113973	0.00103831	0	0	0.00198006	0	0.0024493	0	0	0.00136859	0.00159011	0	0.00137082	0.0013041	0.00218542	0.0017737	0.00238778	0.00238481	0	0.00584273	0	0	0.00089208	0	0	0	0.00478605	0
cis-Linaloloxide	Monoterpenoids	0	0	0	0	0	0.00331123	0	0	0	0	0	0	0	0.00102164	0	0	0	0	0	0	0	0	0.00221261	0	0	0	0	0	0	0
Linalool	Monoterpenoids	0.200496	0.184911	0.0528736	0.0950775	0.0768464	0.605049	0.544845	0.568703	0.725994	0.524158	0.272358	0.270781	0.343501	0.180697	0.0792086	0.0105717	0.0024696	0.270127	0.105519	0.00264096	0.102553	0.138784	0.293075	0.319042	0.13406	0.0111776	0.0416645	0	0.00728506	0.0471594
Hotrienol	Monoterpenoids	0	0	0	0	0	0	0	0	0	0	0	0	0	0	0	0	0	0	0	0	0	0	0	0	0	0	0.00444913	0	0	0
Alloocimene	Monoterpenoids	0.0248577	0.04111	0.0205692	0.0189085	0.0417309	0.0104046	0.00780753	0.00160205	0.00605939	0.00578474	0.00502484	0.00683113	0.00961786	0.0119828	0.0200357	0.00939074	0.0183373	0.00660938	0	0.0116344	0.01041	0.0489897	0.0167981	0.00999213	0.0149923	0	0.022844	0	0.00655476	0.0158759
Camphor	Monoterpenoids	0	0	0	0	0	0	0	0	0	0	0	0	0	0	0	0.000109944	0	0	4.7327e-05	0	0	0	0	0	0	0	0	0	0	0
Borneol	Monoterpenoids	0	0	0.000248421	0	0	0	0	0	0	0	0	0	0	0	0	0	0	0	0	0	0	0	0	0	0	0	0	0	0	0
Terpinen-4-ol	Monoterpenoids	0.000264973	0	0	0	0	0	0.00019561	0	0	0.000321415	0.000107964	0.000120256	0	0	0	0	0	0.000134986	0.000148189	0	0	0	0	0	0	0	0	0	0	0
α-Terpineol	Monoterpenoids	0.00162576	0	0.000460898	0.00131631	0.000678524	0	0.00269264	0.000975413	0.00107275	0.000817618	0.00314309	0.00370158	0.00113353	0.000489407	0	0.00562229	0.00701181	0.00354039	0.00324157	0.00524428	0	0	0.000784965	0	0	0	0	0	0.00198118	0.0011684
p-Menthan-2-ol	Monoterpenoids	0	0	0.000200328	0.000341121	0	0	0	0.000104319	0	0	0.00331669	0.00145871	0	0	0	0.000271344	0.00302658	0	0	0	0	0	0	0	0	0	0	0.0285332	0.00249739	0
Geraniol	Monoterpenoids	0.000319851	0	0	0.000103894	0	0.000500736	0.000937053	0.00020101	0.000834459	0	0.000206747	0.000562346	0.000299979	0.000358739	0	0	0.00425204	0.000501176	0	0	0	0	0.00015598	0	0	0	0	0	0	0
Bornyl acetate	Monoterpenoids	0.000211034	0	0	0	0	0	0	0	0	0	0.000441949	0.000433656	0.000981955	0.000832115	0.000268834	0.000488772	0.00023286	0	0.00119051	0.004802	0	0	0	0	0	0	0	0	0	0
1,5,5-Trimethyl-6-methylene-cyclohexene	Monoterpenoids	0	0	0	0	0	0	0	0	0	0	0	0.000130649	0	0.00107373	0	0	0	0	0	0	0	0	0	0	0	0	0	0	0	0
δ-EIemene	Sesquiterpenoids	0.000558404	0	0.000375036	0	0	0.000780851	0.0007716	0	0	0.00053324	0	0	0	0	0	0	0	0	0	0	0.00100133	0.0031495	0.00508758	0.00376824	0	0	0.00422455	0	0	0
α-Cubebene	Sesquiterpenoids	0	0	0	0.00054379	0	0.00195061	0.00102114	0.00414404	0	0	0.000616283	0.000778376	0.00112854	0.00274396	0.00106132	0.00431091	0	0.0010681	0.00134261	0.000233294	0	0	0	0	0	0	0	0	0	0.000867533
β-Gurjunene	Sesquiterpenoids	7.37367e-05	0	0	0	0	0	0	0	0	0	0.0104853	0.00290792	0.0148887	0.0286308	0	0	0	0	0	0	0	0	0	0	0	0	0	0	0	0
Santalene	Sesquiterpenoids	0	0	0	0	0	0	0	0	0	0	0.00173924	0	0.00149555	0.00335019	0	0.00776813	0	0	0.00993771	0	0	0	0	0	0	0	0	0.0083744	0	0
Caryophyllene	Sesquiterpenoids	0.0239097	0.00231573	0.0289965	0.00754427	0.0018257	0.0129708	0.0321345	0.0164952	0.00661581	0.0345387	0.0029786	0.00382167	0.00459706	0.00279153	0.030908	0.014603	0.00377435	0.0112184	0.0208628	0.0739697	0.0300099	0.0474004	0.124976	0.157445	0.0458293	0.205353	0.0786301	0.0157787	0.110281	0.0156943
Dihydro-β-ionone	Sesquiterpenoids	0	0	0.000774123	0.000474984	0	0.0148705	0.000760245	0.00244564	0	0	0	0	0	0	0.00135864	0	0	0.000244169	0	0	0	0	0.00252255	0	0.0014414	0.0817054	0.1171	0	0.0126157	0.00595781
α-Bergamotene	Sesquiterpenoids	0	0	0	0	0	0	0	0	0.00233636	0	0.00277499	0.000891368	0.00375969	0.0058812	0	0.0034423	0	0	0.00201725	0.00310835	0	0	0	0	0	0	0	0	0	0
(E)-β-Famesene	Sesquiterpenoids	0	0.000698311	0.0012465	0.000347618	0	0	0	0.00302835	0.000512231	0.000720603	0.00368955	0.00146247	0.00382844	0.00576501	0.00149964	0.00105923	0.0313038	0.000396368	0.001867	0.000624024	0.00347949	0.00438693	0	0	0.00606314	0	0.00474496	0.0115504	0.000577344	0.000680026
α-Elemene	Sesquiterpenoids	0.000266076	0	0	7.54366e-05	0	0	0.000279558	0	0	0	0	0	0	0	0	0	0	0	0.000195861	0	0	0	0.00158337	0.0005474	0	0	0	0	0.000391082	0
Humulene	Sesquiterpenoids	0.00191276	0	0.002159	0.000876559	0	0.0180286	0.00282875	0.00282769	0.00136835	0.00218181	0.0018431	0.00420044	0.00318795	0.0133922	0.00327359	0.00167268	0.00330372	0.000778738	0.00278405	0.00224188	0.00431306	0	0.00813679	0.00955843	0.00331728	0.594163	0.0667841	0.037003	0.0156805	0.0190257
Aromadendrene	Sesquiterpenoids	0.000544028	0	0.000229977	0.000291985	0	0	0.000584925	0.000525033	0.000879111	0	0	0	0	0	0	0.000247113	0	0	0.00131219	7.47955e-05	0	0.00162698	0	0	0.000377954	0	0	0	0.0034358	0.000891068
β-Ionone	Sesquiterpenoids	0	0	0	0	0	0	0	0.000600268	0	0	0	0	0	0	0	0	0	0	0	0	0	0	0	0	0	0	0.00361882	0	0.000745745	0
Germacrene D	Sesquiterpenoids	0.000330264	3.67986e-05	0	0.00054379	0	0.00195061	0.00102114	0	0	0	0	0	0.00150036	0.00339416	0	0	0	0	0	0	0	0	0	0.00117357	0	0	0	0	0.00140708	0.000867533
(Z,E)-α-Farnesene	Sesquiterpenoids	0	0	0	0	0	0	0	0.00414404	0	0	0.000616283	0.000778376	0.00112854	0.00274396	0.00106132	0.00431091	0	0.0010681	0	0	0	0	0	0	0	0	0	0	0	0
β-Cadinene	Sesquiterpenoids	0	0	0	0	0	0	0	0	0	0	0	0	0	0	0	0	0	0	0	0	0	0	0	0	0	0	0.00467603	0	0	0
Zingiberene	Sesquiterpenoids	0	0	0	0	0	0	0	0.00344374	0	0	0.000403618	0	0.000570053	0.00144626	0	0	0	0	0	0	0	0	0	0	0	0	0	0	0	0
α-Farnesene	Sesquiterpenoids	0.00947311	0.015831	0.0114372	0.013805	0.0201988	0.0270686	0.0203727	0.0376768	0.0126705	0.0173296	0.00893908	0.0208368	0.0115635	0.0173428	0.013405	0.0326788	0.036199	0.0198184	0.0258231	0.0356174	0.0494375	0.0241183	0.0177505	0.0380656	0.0337462	0.0581896	0.0273268	0.0788803	0.0084447	0.0156237
β-Bisabolene	Sesquiterpenoids	0	0	0	0	0	0	0	0	0	0	0.000663085	0.000454323	0.00101397	0.00244697	0	0.00168941	0.00192749	0	0.00146479	0.00455568	0	0	0	0	0	0	0.00191798	0	0	0
α-Amorphene	Sesquiterpenoids	0	0.00118781	0	0.000510153	0	0	0	0	0	0	0	0	0	0	0	0.000429751	0	0	0.00257542	0	0	0.00192119	0	0	0	0.0193695	0	0	0	0.00151352
δ-Cadinene	Sesquiterpenoids	0.00168404	0.000618733	0.00084762	0.000588645	0.000531225	0.00761292	0.00247871	0.00151044	0.00354865	0.00123905	0	0.000696278	0	0.000707643	0.000589066	0.00142862	0.00200788	0	0.00180683	0.00099297	0.00195014	0.00332474	0.000402223	0	0.00144278	0	0.00193274	0.00171061	0.00141343	0.00318937
β-Sesquiphellandrene	Sesquiterpenoids	0	0	0	0	0	0	0	0	0	0	0.000174961	0	0.000312583	0.00100371	0	0	0	0	0	0	0	0	0	0	0	0	0	0	0	0
Nerolidol	Sesquiterpenoids	0.00137949	0	0	0	0	0	0.00135454	0.00469656	0	0	0	0.00297594	0	0	0	0.00771363	0.00479545	0	0.00469057	0.00274283	0	0	0	0	0	0	0.002789	0	0	0.0052729
Benzaldehyde	Aldehydes	0.000854141	0	0	0.00164332	0	0	0	0.000677562	0	0	0.000346066	0.00023906	0	0.00103347	0	0	0	0	0	0	0	0	0	0	0	0	0	0	0	0
4-Methylanisole	Ethers	0	0	0	0	0	0	0	0	0	0	0.00139935	0	0.0039579	0.000659721	0.00104684	0	0	0	0	0	0	0.00056244	0	0.0011402	0	0	0	0	0	0
m-Cymene	Aromatics	0.00139532	0	0	0	0	0	0.000884298	0.000234375	0.000974485	0.00139862	0.000297256	0	0.000634796	0.000263312	0	0.0010736	0	0	0	0	0	0	0.000979896	0	0.000558105	0	0.000889639	0.00221219	0.00396213	0.00111787
Benzyl alcohol	Alcohols	0	0	0	0	0	0	0	0	0	0	0	0	0	0.0127244	0	0	0	0	0	0	0	0	0	0	0	0	0	0	0	0
Methyl benzoate	Esters	0.0467288	0.0854496	0.0751243	0.195704	0.103695	0	0.00573115	0.0252064	0.00114871	0.00168736	0.161747	0.170599	0.166768	0.174164	0.117496	0	0.0145367	0.00281891	0	0	0.00724864	0.0127751	0.0223745	0.0115328	0.00242995	0	0	0.044469	0.00125142	0
2-Phenylethanol	Alcohols	0	0	0	0	0	0	0	0	0.000391344	0	0	0	0	0.000371948	0.000261997	0	0	0	0	0	0	0	0.00435156	0.00404125	0.00302728	0	0	0	0	0.0101185
Phenylacetonitrile	Aromatics	0.00445841	0.00108288	0.00437035	0	0	0.00412224	0.0101077	0.000803744	0.000617644	0.00381672	0.000580572	0	0	0.00144225	0.00135612	0.0024232	0.00571803	0.00145463	0.000873879	0	0	0.00604925	0.0182805	0.0128788	0.0131682	0	0	0	0	0.0104201
Benzyl acetate	Esters	0.000104788	0	0	0.00032165	0	0	0	0.000638484	0	0	0.0762962	0.0200397	0.0295572	0.181135	0.184796	0	0.0017162	0	0	0	0	0	0	0	0	0	0	0	0	0
Methyl phenylacetate	Esters	0.000748781	0	0	0	0	0	0.000166525	0	0	0	0	0	0	0	0	0	0	0	0	0	0	0	0	0.00146073	0	0	0	0	0	0
Methyl salicylate	Esters	0	0	0.000281349	0.00301097	0	0	0	0	0	0	0.00203575	0.000815716	0.00218658	0.00106277	0.0498612	0	0.00382941	0	0	0	0	0	0.000571346	0	0	0	0	0.00553465	0	0
Propanoic acid, phenylmethyl ester	Esters	4.20944e-05	0	0	9.97368e-05	0	0	0	0.000124216	0	0	0.000323189	0	0	0.000586185	0	0	0	0	0	0	0	0	0	0	0	0	0	0	0	0
Anethole	Ethers	0	0	7.25695e-05	0	0	0	0	0	0	0	0	0	0	0	0	0	0	0	0	0	0	0	0	0	0	0	0	0	0	0
Benzyl isobutyrate	Esters	0	0	0	0.000281752	0	0	0	0.000701728	0	0	0	0	0	1.47046e-05	0	0	0	0	0	0	0	0	0	0	0	0	0	0	0	0
Methyl 2-methoxybenzoate	Esters	0	0	0.000394689	0.000567739	0	0	0	8.418e-05	0	0	0.000138492	5.31419e-05	0	0	0	0	0.000476417	0	0	0	0	0	0	0	0	0	0	0	0	0
Methyl anthranilate	Esters	0	0	0.00209024	0	0.00114485	0	0.000255016	0.000129223	0	0	0	0	0	0	0	0	0	0	0	0	0	0	0.000637377	0	0	0	0	0	0	0
Benzyl butyrate	Esters	7.12604e-05	0	6.51853e-05	0.000168629	0	0	0	5.29302e-05	0	0	0	0	0	0	0	0	0	0	0	0	0	0	0	0	0	0	0	0	0	0
Eugenol	Phenols	0.000874388	0.00043548	0.000615462	0.000556066	0.000699547	0	0.00120518	0.000727449	0	0	0	0.000240849	0	0	0	0	0	0	0	0	0	0.00330798	0.00509559	0.000882141	0	0	0	0	0	0
Methyl cinnamate	Esters	0	0	0.00027589	0.00125909	0	0	0	0.000430809	0	0	0	0.000722619	0	0	0	0	0	0	0	0	0	0	0	0	0	0	0	0	0	0
Methyleugenol	Phenols	0	0	0.0034123	0	0	0	0	0	0	0	0	0	0	0	0	0	0	0	0	0	0	0	0	0	0	0	0	0	0	0
Isoeugenol	Phenols	0.00457414	0.00326901	0.00259049	0.00221439	0.00399025	0	0.00405973	0.00291807	0	0	0.00283813	0.000906667	0	0.00437679	0.00122871	0	0.000322111	0	0	0	0	0.00177996	0.00588001	0.00785496	0	0	0	0	0	0
Isopentyl benzoate	Esters	0.00111776	0.00342785	0.00715515	0.000404733	0.00342818	0	0.000822132	0.000250478	0	0.000267368	0	0	0	0	0.0011083	0	0.000843751	0	0	0	0.00483962	0.00860177	0.00278331	0.00231673	0.00123766	0	0	0	0	0
Methylisoeugenol	Phenols	0.00204586	0	0.0177774	0.000917838	0.00316667	0	0.00154057	0	0	0	0.000302862	0	0.000255148	0.000475368	0	0	0	0	0	0	0	0	0	0	0	0	0	0	0	0
Benzyl tiglate	Esters	0	0	0.000961755	0.00106599	0	0	0	0	0	0	0	0.000421418	0	0	0	0	0	0	0	0	0	0	0	0	0	0	0	0	0	0
Benzyl Benzoate	Esters	0.000248466	0.00042965	0.00150342	0.00200274	0.000402498	0	0.000178107	0.000276352	0	0	9.19019e-05	0.00018056	6.5814e-05	0.0014422	0.00021806	0	4.03169e-05	0	0	0	0	0	0.000253396	0	0	0	0	0	0	0
2-Methylbutyl acetate	Esters	0	0	0	0	0	0	0	0	0	0	0.00297866	0.000696828	0.00446414	0	0.00443683	0	0	0	0	0	0	0	0	0	0	0	0	0	0	0
3-Methylbutyl isovalerate	Esters	0	0	0	0	0	0	0	0	0	0.000490634	0	0	0	0	0	0	0	0	0	0	0	0	0	0	0	0	0	0	0	0
(E)-2-Butenoic acid, 2-(methylenecyclopropyl)prop-2-yl ester	Esters	0	0.0386385	0.0166112	0	0	0.0355064	0.0232957	0.00449902	0	0	0	0.0473888	0	0	0	0.0734973	0.157824	0.0516414	0.127601	0.0558586	0	0	0	0	0.00866769	0	0.0529461	0	0	0.108426
Decanal	Aldehydes	0	0	0	0.000143751	0	0	0.000707233	0	9.03468e-05	0	0.000226992	0.000440288	0	0.000430579	0.000322256	0.000330178	0.000254703	0	0	0	0	0	0	0	0	0	0.00257959	0.0156487	0.00115075	0.00277878
Methyl 4-decenoate	Esters	0.000574803	0	0	0	0	0	0	0	0	0	0	0	0	0	0	0	0	0	0	0	0	0	0	0	0	0	0	0	0	0
Methyl jasmonate	Esters	0.000152999	0.000244266	0	0	0.000336183	0	0	0	0	0	0	0	0	0	0	0	0	0	0	0	0.00457157	0	0	0.000964092	0.00147227	0	0	0	0	0
Butanal, 3-methyl-, oxime	Oximes	0.0357148	0.020117	0.0344573	0.0120057	0.0786344	0.124561	0.0561113	0.11594	0.0719012	0.159436	0.149812	0.0623715	0.109606	0.13804	0.0456284	0.115255	0.0342649	0.0592171	0.0511404	0.0482032	0.399738	0.0684002	0.0498192	0.160519	0.216502	0	0.198508	0	0	0.4508
Cosmene	Alkenes	0.000870201	0	0.00373855	0.00777716	0.00531027	0	0	0.00126154	0	0	0.00116472	0.000316592	0.00320258	0.00309896	0.00217638	0.000104946	0	0	0	0	0	0	0.000857123	0	0	0	0	0	0.0470786	0.00397519
Indole	Indoles	0.00035645	0.00673405	0.0179941	0.00194526	0.0102457	0.00396518	0.00414596	0.015553	0	0.00551419	0.000776829	0.000830377	0.000278572	0.0014016	0.002061	0.00193813	6.07259e-05	0.000912633	5.79401e-05	0	0.00150338	0	0.0193934	0	0.000643774	0	0	0	0	0

## Sheet: S7
Table S7. Relative emission amounts (μg L⁻¹) of 81 floral VOCs categorized by incense tone from 30 samples analyzed by HS–SPME–GC–MS.
Incense tone	Strong floral					Fruity					Herbal					Cool-pungent					Fresh tea					Scentless
	Moon	ZS	Taiguo	BJ108	BJ128	BH10	BJ006	EM	FB	HJC	MP01	MP02	MP03	MH	Yuxi	Fense	GY	HJH	YXJ	Gaoling	BJ106	Jin	Yayun	Zhaoxia	BH01	KMH	HB19	Lincang	Puer	BT01
cooly	8.9762	4.44945	7.06289	8.78495	2.63911	1.84452	4.83229	5.4547	2.94989	3.20738	8.48218	12.0579	2.55082	0.232585	4.37137	24.8832	14.8677	15.531	16.6878	31.4665	0.962461	0.472192	1.3479	0.285565	2.18429	0.0151585	1.55285	8.20885	5.51699	0.545475
floral	19.9612	19.4516	18.4781	39.1863	16.5388	12.2641	13.888	20.9631	13.8899	7.64463	15.5516	22.3008	12.5177	20.5427	10.0765	3.72701	8.22958	8.89924	7.63782	4.67391	3.65853	7.16378	8.97202	2.79134	5.58497	0.0197236	1.68095	0.515382	3.23224	1.84173
fruity	18.9265	17.3841	16.1436	30.2126	14.1622	12.5321	14.0572	20.8503	14.1858	7.88482	18.2886	18.9559	11.7808	35.9037	18.8211	4.5366	12.59	9.26452	8.47467	5.86331	3.9393	7.69946	8.45269	2.89051	6.22342	0.051306	2.02274	1.15182	3.63089	1.99864
green	7.22638	5.50657	2.67171	5.6126	2.39963	11.7458	12.1285	19.448	13.8177	8.02063	8.73003	11.7552	6.90894	7.75994	1.96885	1.90555	2.67254	7.3166	3.89693	1.56103	1.49609	2.33877	4.79584	2.14325	2.45596	0.0396714	0.606774	1.08636	1.39966	0.716954
herbal	2.25128	2.9053	2.62934	10.6879	2.71093	0.701482	0.798194	2.22096	0.421087	0.30908	5.2237	7.97209	3.52203	7.52114	2.68273	1.7328	1.62451	0.787402	1.06934	1.94967	0.442056	0.68593	0.638422	0.307271	0.454603	0.0315825	0.203422	0.874994	0.677104	0.211337
pungent	10.6454	5.28796	9.48643	10.1107	3.68002	2.59259	6.35427	7.33875	3.38615	3.86702	8.97892	12.752	2.99265	0.727364	2.76104	25.8513	15.4068	16.2765	17.9901	36.4245	1.49442	1.33375	4.57237	1.68337	2.43568	0.222911	2.3361	8.23385	7.35774	0.727403
spice	0.223667	0.136827	0.0978157	0.0406033	0	0.0546268	0.069983	0.326157	0.0146001	0.0312516	0.0364869	0.0537961	0.0746097	0.353862	0	0.0422669	0.0687114	0.0311778	0	0.107266	0	0.0619347	0.0446318	0.0326574	0.018413	0	0.0189715	0	0.0244677	0.00999067
sweet	13.9334	14.5582	16.4339	34.9052	14.7438	1.23584	2.4218	3.01518	0.665664	0.673233	7.50692	12.0733	6.38221	14.2222	8.87334	3.66905	8.57286	2.5967	5.13993	5.30836	2.91784	5.97106	4.66302	1.13272	4.29052	0.0432171	1.54232	1.08996	3.22927	1.54493
woody	2.95991	1.24972	2.81536	1.8449	0.542857	0.851944	2.10617	1.83913	1.08767	1.90219	1.15119	3.86002	1.31269	1.22669	2.26773	5.36851	2.64527	2.47194	4.28347	10.6362	0.843061	1.81243	3.42511	2.05525	2.53823	0.23807	1.21639	1.79945	6.39627	0.909701
others	8.11087	9.86674	9.99562	7.59883	9.87091	11.3541	7.15661	13.0325	5.04563	7.36835	15.579	15.4389	7.84506	20.8974	4.51357	20.6693	20.1821	9.54806	16.3516	17.2025	11.6244	4.62256	5.02793	3.55574	9.52374	1.33198	7.71383	2.04331	2.89457	14.4047

## Sheet: S8
Table S8. Percentage composition of 81 floral VOCs categorized by incense tone from 30 samples analyzed by HS–SPME–GC–MS.
Incense tone	Strong floral					Fruity					Herbal					Cool-pungent					Fresh tea					Scentless
	Moon	ZS	Taiguo	BJ108	BJ128	BH10	BJ006	EM	FB	HJC	MP01	MP02	MP03	MH	Yuxi	Fense	GY	HJH	YXJ	Gaoling	BJ106	Jin	Yayun	Zhaoxia	BH01	KMH	HB19	Lincang	Puer	BT01
cooly	0.0962958	0.0550698	0.082304	0.0589655	0.039221	0.0334291	0.0757257	0.0577285	0.0531856	0.0784035	0.0947427	0.102865	0.045642	0.00212625	0.0775943	0.269341	0.171168	0.213563	0.204678	0.273163	0.0351544	0.0146817	0.0321388	0.0169197	0.0611678	0.00760349	0.082186	0.328302	0.160568	0.0238086
floral	0.214142	0.240748	0.215325	0.263022	0.24579	0.222268	0.217636	0.221858	0.25043	0.186871	0.173705	0.190248	0.22398	0.187798	0.178864	0.0403419	0.0947452	0.122372	0.0936791	0.0405745	0.13363	0.222742	0.213926	0.165387	0.156399	0.00989333	0.0889659	0.020612	0.094072	0.0803871
fruity	0.203042	0.215159	0.188122	0.20279	0.21047	0.227125	0.220287	0.220665	0.255766	0.192742	0.204277	0.161712	0.210795	0.328225	0.334085	0.049105	0.144946	0.127395	0.103943	0.0508998	0.143885	0.239397	0.201543	0.171262	0.174277	0.0257351	0.107055	0.0460656	0.105674	0.0872356
green	0.0775239	0.0681535	0.0311334	0.0376724	0.0356619	0.212874	0.190063	0.205823	0.249129	0.196062	0.097511	0.100283	0.123622	0.0709399	0.0349482	0.0206261	0.0307683	0.100609	0.0477965	0.0135514	0.0546455	0.0727186	0.11435	0.126988	0.0687754	0.0198991	0.032114	0.0434476	0.040736	0.0312932
herbal	0.0241515	0.0359582	0.0306397	0.0717384	0.0402883	0.0127133	0.0125083	0.023505	0.00759206	0.00755539	0.0583467	0.0680097	0.06302	0.0687567	0.0476199	0.0187562	0.0187026	0.0108274	0.0131156	0.0169252	0.0161463	0.0213274	0.0152223	0.0182058	0.0127305	0.0158418	0.0107663	0.0349942	0.0197066	0.00922431
pungent	0.114203	0.0654478	0.110545	0.0678644	0.0546904	0.0469866	0.0995764	0.077668	0.0610512	0.0945284	0.100291	0.108787	0.0535477	0.00664942	0.04901	0.27982	0.177375	0.223815	0.220652	0.316203	0.0545844	0.0414698	0.109022	0.0997395	0.0682076	0.111812	0.12364	0.329302	0.214142	0.0317493
spice	0.00239948	0.00169348	0.00113985	0.000272533	0	0.000990025	0.00109669	0.0034518	0.000263236	0.000763938	0.000407544	0.000458933	0.001335	0.00323494	0	0.000457505	0.000791058	0.000428719	0	0.000931187	0	0.00192572	0.00106418	0.00193495	0.000515627	0	0.00100408	0	0.000712115	0.000436068
sweet	0.149477	0.180184	0.191505	0.234287	0.219115	0.0223976	0.0379515	0.0319105	0.0120017	0.016457	0.0838493	0.102997	0.114197	0.130016	0.157507	0.0397145	0.0986973	0.0357067	0.063042	0.0460822	0.106576	0.185657	0.111183	0.0671138	0.12015	0.0216777	0.0816284	0.0435915	0.0939856	0.0674322
woody	0.0317536	0.0154674	0.0328074	0.0123832	0.00806763	0.0154402	0.0330054	0.019464	0.0196104	0.0464986	0.0128583	0.0329298	0.023488	0.0112141	0.0402535	0.0581098	0.0304544	0.0339912	0.0525375	0.0923335	0.0307932	0.0563534	0.0816671	0.121773	0.0710793	0.119416	0.0643785	0.0719664	0.186159	0.0397062
others	0.0870126	0.122118	0.116479	0.0510041	0.146696	0.205776	0.11215	0.137926	0.0909712	0.180117	0.174012	0.131709	0.140372	0.19104	0.0801184	0.223729	0.232352	0.131293	0.200556	0.149336	0.424586	0.143728	0.119884	0.210677	0.266698	0.668122	0.408261	0.0817192	0.0842443	0.628727

## Sheet: S9
Table S9. Relative emission amounts (μg L⁻¹) of 81 floral VOCs from 30 samples analyzed by PTR–ToF–MS.
NO.	Masses	Formula	Tentative identification1	Min	Max	Mean	Strong floral					Fruity					Herbal					Cool-pungent					Fresh tea					Scentless
							Moon	ZS	Taiguo	BJ108	BJ128	BH10	BJ006	EM	FB	HJC	MP01	MP02	MP03	MH	Yuxi	Fense	GY	HJH	YXJ	Gaoling	BJ106	Jin	Yayun	Zhaoxia	BH01	KMH	HB19	Lincang	Puer	BT01
1	m/z 27.021		Comon fragment	1.23196	20.3607	5.87825	1.23196	3.60896	2.02005	3.83427	3.41206	6.0996	3.22027	6.00633	1.77858	5.92742	10.481	10.0326	7.93872	18.3222	3.94616	3.84079	6.0713	5.13859	20.3607	7.47799	5.39478	4.23673	4.80509	4.6095	1.98221	4.84224	3.84392	9.27125	3.99436	2.61771
2	m/z 31.019	CH2OH+	Formaldehyde	10.4334	995.914	135.771	44.3237	20.993	61.0172	47.4427	45.2147	127.277	49.2352	169.651	26.45	141.081	48.8814	72.8787	75.0932	995.914	79.7765	39.8615	119.773	46.6435	61.7647	105.206	50.8942	226.15	29.8425	85.1726	10.4334	620.219	86.4005	362.41	42.6032	180.516
3	m/z 34.037	CH5O+ iso	Methanol	4.64111	723.906	69.4443	11.1728	6.96673	12.2201	4.64111	5.94362	23.3687	5.79896	6.46983	7.92493	723.906	8.78312	13.2918	8.00196	12.1129	9.73908	15.1505	391.516	5.82407	217.968	10.5594	16.343	23.0686	23.6589	14.462	11.0335	24.2867	17.6809	415.773	15.9177	19.7437
4	m/z 41.039	C3H5+	Common fragment	16.1414	355.116	113.927	40.8021	102.709	92.0559	81.5601	98.8753	85.3562	16.1414	155.711	52.4318	103.497	237.877	289.177	180.334	328.01	65.5282	66.7164	113.287	127.114	355.116	154.491	150.721	64.8955	63.8736	77.8107	36.273	74.8348	39.7979	68.465	34.2322	60.1112
5	m/z 42.029	C2H3NH+	n.i.	16.3397	619.672	120.161	82.1838	58.2493	32.9646	42.5271	87.0827	127.322	16.5183	160.203	41.5841	74.57	46.0525	83.0972	51.5148	481.963	85.4598	57.7335	90.6769	36.7995	84.7042	79.4469	68.6529	64.4328	59.4139	151.624	16.3397	378.042	114.206	619.672	147.441	164.346
6	m/z 43.054	C2[13]CH7+	Common fragment	7.75149	248.054	56.9942	19.9989	41.0955	37.69	44.1991	36.769	49.4575	7.75149	51.0407	24.9955	68.2687	94.3027	98.0302	74.5819	114.56	32.1654	40.8055	68.0203	57.5764	248.054	88.0598	64.1915	35.5289	33.9115	51.9381	19.1796	34.9559	29.5721	69.3074	32.7989	41.0206
7	m/z 45.033	C[13]CH4OH+	Acetaldehyde	52.233	1012.44	232.283	283.216	122.427	234.521	76.1996	99.3044	238.111	116.298	75.121	153.868	117.168	97.7005	212.629	195.976	181.449	182.445	128.608	202.75	116.144	177.573	351.712	134.449	430.971	496.544	257.15	52.233	134.552	422.323	1012.44	212.98	451.641
8	m/z 55.018		n.i.	6.74206	92.7109	20.066	18.7407	10.8756	19.3189	11.5431	10.9475	34.6816	8.25573	15.0459	12.5488	10.1301	19.5565	17.393	12.3966	23.9179	16.4339	12.0936	22.7721	10.33	11.9116	25.4539	6.74206	25.4568	22.1638	20.5046	13.5596	20.4934	27.0628	92.7109	19.1917	29.7465
9	m/z 55.054	C4H7+	Common fragment	19.2198	141.546	56.9662	39.6618	44.028	63.9492	36.403	30.8624	77.0873	19.2198	56.9202	35.4388	37.055	54.0715	75.8985	50.3503	110.294	57.4784	44.9046	61.2648	45.0537	67.2217	71.1096	32.4315	58.5298	51.9202	45.045	32.603	68.3561	71.6012	141.546	63.6503	65.0319
10	m/z 57.033	C3H4OH+	Common fragment	1.38478	149.328	43.9139	19.1223	35.3781	39.6328	12.4694	31.4697	40.2526	6.95124	48.2145	20.6594	40.4127	149.328	94.6201	64.3356	104.137	29.8132	26.417	52.0312	40.914	100.206	92.3945	1.38478	36.9973	32.2839	49.053	23.3592	15.1811	19.4765	41.8843	19.7043	29.3326
11	m/z 57.07	C4H9+	1-Butanol; high alcohol fragment	35.8742	1111.31	283.857	110.488	284.553	252.869	187.859	234.677	183.706	40.6159	308.206	137.914	259.04	632.603	631.358	428.415	671.024	107.572	200.178	328.597	298.123	1111.31	613.866	282.951	240.141	162.256	276.54	114.971	35.8742	92.1413	84.7623	37.655	165.451
12	m/z 58.078		n.i.	2.02718	48.8516	13.1916	5.59446	14.1048	12.1189	8.88427	10.1884	9.34728	2.04881	12.3573	6.76063	12.5751	27.079	30.5796	20.3615	23.1998	5.31752	10.535	15.7455	14.5939	48.8516	28.4684	14.9106	12.0223	7.96188	13.1383	5.63278	2.02718	5.15782	5.52804	2.12098	8.5368
13	m/z 59.049	C3H6OH+	Acetone	21.251	569.083	133.139	152.958	92.7552	42.5255	70.3929	88.0157	232.943	21.251	84.0908	121.627	86.6579	107.191	180.308	126.443	121.656	130.287	126.656	137.134	107.723	99.7566	127.142	83.7381	85.8877	71.8755	183.765	42.9351	81.739	261.848	569.083	74.1688	281.616
14	m/z 67.054	C5H7+	Ocimene*	2.17277	36.6093	12.3702	9.75136	19.2665	24.5545	11.4653	12.5511	11.3449	5.07464	24.6118	10.479	10.4876	20.5061	36.6093	18.268	13.2937	8.31926	5.76781	13.9392	21.5331	11.0505	16.1535	14.0328	7.50177	13.7864	5.73481	6.77235	2.17277	3.92575	3.23848	4.36325	4.55048
15	m/z 68.058	C4[13]CH7+	n.i.	0.327718	4.17627	1.45373	0.842843	1.9501	2.18176	0.947167	0.988048	1.67245	0.469729	2.00804	1.232	1.23004	2.77535	4.17627	2.03477	1.36332	0.898855	0.996974	1.74989	1.92083	2.43862	1.75822	1.58623	1.11334	1.51131	0.925109	0.879169	0.327718	0.803513	1.27878	0.588549	0.96303
16	m/z 69.07	C5H9+	Aldehyde fragment; isoprene; ocimene*; myrcene*	15.6146	177.83	64.935	37.5186	110.614	119.048	42.0859	92.6962	69.5877	20.8814	138.571	58.4596	56.8685	95.8486	177.83	101.882	77.5374	56.5854	32.5993	84.8007	90.4233	76.2934	54.356	72.5999	37.7599	60.5469	34.6503	22.6594	15.6146	22.3541	26.5649	17.9659	42.8483
17	m/z 70.077		n.i.	1.33364	68.369	12.7576	3.08598	13.5661	10.5239	11.8868	10.0956	5.94599	1.63166	10.6131	4.92703	8.1688	29.9871	38.627	27.2786	16.499	6.46222	7.84241	31.7207	9.44528	68.369	11.7405	15.2284	4.37773	6.6205	5.3441	2.5794	1.33364	6.79929	5.7613	2.00691	4.26033
18	m/z 71.049	C4H6OH+	Butena; butenone; butyric acid; dihydro-furan	3.49397	34.2238	13.9581	6.42536	16.2867	11.6982	8.72044	16.4534	19.0898	3.49397	15.4721	10.6156	14.2345	27.7656	34.2238	20.6039	11.1862	16.0237	8.31315	22.2226	16.8672	24.8858	13.9147	16.4368	7.83529	12.6976	9.25033	6.25358	5.80433	8.91825	15.3428	7.99707	9.70982
19	m/z 71.086	C5H11+	3-Methyl-1-butanol; 2-methyl-1-butanol; pentanol; cyclopentane; pentene	3.57984	51.9803	17.055	6.85996	14.8505	14.5294	4.78303	9.34648	18.7627	3.57984	12.6908	10.8123	25.7353	29.8585	28.2329	20.9631	14.4421	13.1559	15.7694	26.3991	21.3329	51.9803	36.1195	17.6692	14.678	14.6399	22.4221	8.48595	4.67964	9.3838	13.8623	8.07042	17.5546
20	m/z 72.056		n.i.	0.497912	13.0531	3.15624	1.1665	2.92999	1.82089	2.08882	1.88304	3.20219	0.497912	1.95307	1.63234	2.23805	7.68518	9.86307	4.39238	3.86446	2.21338	3.02488	3.47166	2.28328	13.0531	3.462	3.72018	1.59922	2.1376	1.68825	1.32629	0.960812	2.71476	4.30942	1.56245	1.94216
21	m/z 73.065	C4H8OH+	Butanale; isobutyraldehyde	9.46251	567.303	120.262	76.1622	136.58	152.262	66.5278	193.659	131.782	23.4167	46.9509	13.3788	115.085	42.1379	389.578	26.6876	19.1459	12.8845	321.528	289.138	180.847	329.964	567.303	101.819	12.13	11.9607	22.1412	33.0884	9.46251	41.5954	49.388	13.6114	177.631
22	m/z 74.069		n.i.	1.82935	28.3988	8.40766	5.53895	8.00479	9.11718	5.99666	10.8146	11.6079	2.02314	2.76669	1.82935	7.39214	3.52587	20.5835	3.54526	4.71257	3.41237	15.9231	15.9344	9.70089	16.0911	28.3988	7.37596	3.98833	3.57412	6.08855	3.54984	2.41893	4.99159	12.675	5.15699	15.4912
23	m/z 79.055	C6H7+	Benzene*	2.55763	92.0269	22.6152	11.5585	29.9996	22.4639	83.2753	15.6521	7.3412	2.71925	73.2377	4.86145	5.78517	39.2233	89.8416	32.8355	50.302	20.6614	3.23622	8.02158	10.4793	92.0269	7.99323	10.3466	6.93221	14.677	8.03941	4.48055	2.55763	3.60677	5.36627	5.5367	5.39833
24	m/z 81.07	C6H9+	Fragment of aldehydes (hexenals); fragment of terpenes (linalool*; eucalyptol*; caryophyllene*)	39.8778	2608.63	820.07	522.395	1447.2	2005.22	747.163	1005.6	576.464	233.171	2608.63	646.207	592.548	1222.11	2329.99	1167.21	1017.11	656.234	316.704	920.367	1450.94	654.735	1109.1	849.775	409.53	671.972	328.155	323.589	127.629	151.195	39.8778	239.832	231.439
25	m/z 83.049	C5H6OH+	Methylfuran	3.29148	19.3627	9.60943	4.52577	10.9552	18.1922	6.62469	5.90569	14.0239	3.29148	10.8295	6.48763	7.80461	19.3627	18.3898	12.3842	11.7117	15.0632	5.84539	11.6537	9.46479	12.6004	7.02539	3.50365	5.93136	9.62686	5.89718	7.40978	9.28061	9.51667	11.3341	6.2372	7.40336
26	m/z 83.086	C6H11+	(E)-3-hexen-1-ol; (Z)-3-hexen-1-ol; (Z)-2-hexen-1-ol; hexanal; 2-hexanone	7.86677	47.918	22.2729	10.5381	30.4181	47.918	13.6368	8.9049	27.4962	7.86677	23.9954	16.4092	18.8173	32.8667	40.1141	31.696	29.4713	35.7674	16.2352	25.6544	24.181	38.1848	16.2881	8.55348	13.6678	21.6302	13.2718	16.7056	21.993	23.1516	16.9826	17.5687	18.2022
27	m/z 84.084		n.i.	2.15397	310.893	97.3519	39.4472	91.2994	88.6162	45.0485	70.7749	83.6112	18.2175	62.9917	66.2057	135.262	171.546	167.637	140.439	99.7864	37.597	82.3705	310.893	139.949	263.408	183.432	90.5167	113.348	71.6792	117.659	48.6958	5.03565	45.2671	52.2399	2.15397	75.4291
28	m/z 85.065	C5H8OH+	Pentenal; pent-1-en-3-one; cyclopentanone	2.43009	25.8715	11.1311	5.10357	13.9454	10.6779	4.28545	12.7644	13.3586	2.43009	11.1902	7.35623	11.1395	17.8626	24.5218	16.4254	9.25728	13.5851	7.31599	25.8715	12.9115	20.8869	11.2434	12.9505	9.61712	10.2114	9.37005	5.22421	3.06565	7.00855	11.9448	5.00401	7.40508
29	m/z 85.1	C6H13+	Hexanol fragment	1.9042	25.1777	10.2511	4.63295	13.1555	10.8408	1.9042	7.74803	10.872	2.17205	8.78588	7.044	11.3907	13.1775	21.2776	15.2373	8.27432	10.0187	8.45982	24.407	13.4006	25.1777	12.8837	15.8467	10.0809	8.39444	9.36366	4.8476	2.2451	6.33755	8.16426	4.014	7.37907
30	m/z 86.069		n.i.	0.809845	21.9224	5.80549	2.8112	7.07398	4.54593	1.91486	2.83308	6.52879	1.08974	3.26295	4.94941	5.38205	13.6577	15.83	7.41424	5.63854	3.37053	5.69695	7.27275	6.13147	21.9224	7.70741	6.98691	5.25366	5.75933	4.89794	4.30792	0.809845	3.8205	2.74731	1.01342	3.53389
31	m/z 87.044	C4H6O2H+	Butane-2,3-dione;butyrolactone	1.90085	19.2485	6.81667	4.23649	4.84764	4.66605	5.86066	4.72187	9.75044	1.90085	2.53558	3.64644	7.34196	11.4006	13.5894	8.11317	4.94524	9.49889	4.7941	7.83208	5.70496	11.7522	4.60919	6.35076	5.64387	5.80858	4.88429	4.72666	4.42649	8.27438	19.2485	7.69249	5.69643
32	m/z 87.08	C5H10OH+	3-Methylbutanal; 2-methylbutanal; C5 carbonyls; pentenol	1.62923	17.3327	7.06868	4.22615	6.06857	5.00271	7.10699	4.03517	8.35669	1.62923	3.59431	4.12397	6.97139	10.4846	14.3384	9.47835	5.71866	7.91085	6.12516	8.02427	6.49964	17.3327	6.94526	11.3016	5.75391	4.96918	6.08089	4.17137	3.63318	7.85403	12.3247	7.13195	4.86652
33	m/z 88.079		n.i.	1.33767	844.395	92.5684	8.75549	83.1618	46.2674	139.947	72.9805	13.1771	3.4974	40.442	14.8223	63.7288	243.909	298.207	219.713	117.942	27.6038	53.4152	41.6354	66.2479	844.395	104.102	113.307	23.3599	23.292	53.6417	10.5061	1.33767	28.5517	4.30641	1.94465	12.8559
34	m/z 89.06	C3[13]CH8O2H+	Butanoic acid; ethyl acetate; methyl-propanoate; hydroxy-butanone	1.5818	30.6437	6.64002	5.81624	5.33146	4.83465	6.63422	3.71971	4.44093	1.5818	2.81873	2.27751	5.30942	13.7079	15.8628	12.9522	6.72545	6.41707	3.86704	8.1044	5.17383	30.6437	5.60634	3.85101	4.25888	3.89942	4.99265	2.58158	2.97212	5.2425	8.66812	4.46318	6.44572
35	m/z 91.057	C7H7+	Benzyl fragment*	4.39721	11826.8	809.092	39.1669	226.698	136.606	422.615	82.7384	19.2332	36.02	458.687	6.82371	19.7435	1899.16	3467.98	3219.94	11826.8	1178.23	15.2064	119.658	34.8199	569.924	22.4983	34.5783	97.5725	133.928	122.541	22.5436	6.36473	7.9306	8.2722	4.39721	32.1161
36	m/z 92.065		n.i.	0.784114	266.436	41.1281	5.82773	24.2027	17.4156	32.9903	9.26704	4.40564	3.76577	28.5821	3.16115	3.04418	127.574	266.436	240.327	247.832	91.8547	2.2667	11.9478	5.10697	44.364	3.10389	6.39544	10.051	17.8922	12.3527	3.89082	0.784114	1.55181	1.83724	1.7087	3.90434
37	m/z 95.049	C6H6OH+	Phenol*	7.93381	125.72	48.3339	41.4543	69.1123	110.115	34.649	65.5618	51.7386	26.4711	69.3614	31.476	31.408	77.8465	125.72	61.1132	36.8669	44.983	23.7145	69.2411	60.7039	37.7361	53.2674	32.6808	43.9003	66.1448	31.6859	33.5075	7.93381	29.9235	31.7049	13.4486	36.5446
38	m/z 95.086	C7H11+	2-Heptenal; monoterpene fragment*; caryophyllene*	12.7724	264.18	95.4766	79.5224	161.992	240.269	69.144	125.137	80.3139	52.3059	144.631	65.0978	66.1594	114.207	264.18	130.65	68.59	85.5115	49.7934	142.702	138.03	86.3693	114.9	112.447	79.9959	124.152	55.4581	57.5916	12.7724	38.1605	17.2337	26.7061	60.2762
39	m/z 96.094	C7H11+iso	n.i.	1.08239	24.738	8.37338	6.73052	14.9788	20.7724	6.58153	9.9251	7.4144	4.36578	10.3431	6.05141	5.63833	10.6641	24.738	11.0432	4.78793	7.14943	5.13907	13.2298	12.5741	7.80067	10.757	9.55568	6.86854	10.295	4.69827	4.97241	1.08239	3.50603	2.09932	2.40527	5.03383
40	m/z 99.08	C6H10OH+	hexenal isomeres	2.9186	24.4256	12.1132	6.95215	9.66982	18.8998	22.9608	7.3199	19.7268	2.9186	10.9163	7.45859	8.42035	13.2767	15.5465	12.3262	8.25106	22.7888	4.43846	5.15939	12.3295	6.48627	7.49515	12.3226	12.1412	7.71041	7.11784	10.471	24.2958	24.4256	17.8947	15.78	7.89434
41	m/z 102.096	C6H15N	1-Hexanamine; 1-propanamine, n-propyl-; N,N-dimethyl isobutylamine; 1-butanamine, N,N-dimethyl-; 2-propanamine, N-(1-methylethyl)-; (sec-C4H9)(CH3)2N; 2-propanamine, N,N,2-trimethyl-; triethylamine	2.3816	3672.75	782.385	284.458	850.638	722.428	469.876	566.533	469.105	128.461	907.417	454.848	903.705	1595.4	1622.14	1128.04	1710.02	182.356	534.977	621.063	944.803	3672.75	1726.9	753.658	833.677	468.51	910.154	349.314	19.4144	183.681	4.49078	2.3816	450.342
42	m/z 103.076	C5H10O2H+	Ethyl propanoate; isovaleric acid; pentanoic acid; methyl-butanoic acid; propyl acetate; ethyl propanoate; hydroxy pentanone	1.5486	119.859	34.1708	15.0242	40.7774	36.718	22.05	28.6897	25.3396	7.07425	28.7131	21.7846	42.8701	84.2094	76.1601	53.0591	38.4487	10.4776	24.0412	31.5079	42.571	119.859	77.1291	24.8905	41.2233	26.0068	46.9875	18.9669	2.14752	10.2369	3.3735	1.5486	23.2378
43	m/z 105.052	C4H8O3H+	n.i.	1.83256	315.218	72.5248	72.6893	109.998	138.76	73.5465	118.817	12.0215	25.9004	16.3398	5.5536	9.71416	228.902	315.218	260.282	64.4932	36.5979	7.42631	25.1084	10.9842	84.8513	18.6857	36.8139	97.4608	160.105	168.63	20.4881	1.83256	5.26504	16.2254	2.89166	30.1421
44	m/z 105.071	C8H9+	Styrene; 2-phenylethanol*	1.89713	242.48	65.1039	60.4543	107.492	131.542	69.3776	100.117	13.4469	30.6072	16.3448	6.79143	11.3452	139.63	242.48	195.079	49.3268	30.0371	9.54933	21.7544	12.6538	72.3582	23.3866	45.5253	115.69	180.078	182.538	23.2804	1.89713	5.99601	15.398	3.91359	35.0285
45	m/z 107.086	C8H10H+	Ethyl benzene, p-xylene, m-xylene	4.43573	112.541	18.5814	59.9911	10.7767	15.7835	112.541	8.63045	12.9681	6.26173	15.1453	4.95792	12.2447	20.6837	35.0122	20.1163	12.0594	11.2988	5.91349	13.2223	6.85219	18.3336	11.5214	21.409	17.8086	16.6954	14.1206	9.10144	4.43573	11.2351	12.5674	12.5079	23.2458
46	m/z 108.089		n.i.	0.574818	70.3757	9.16738	6.22376	7.89385	8.15207	11.8931	0.574818	2.43386	1.0099	4.32982	1.52014	1.93145	30.0093	70.3757	35.6132	23.4797	14.5151	3.44396	7.60227	4.98282	11.4593	6.26356	1.134	2.62535	4.16107	2.22233	1.82887	0.784736	1.75216	1.8376	1.962	3.00556
47	m/z 109.102	C8H13+	4-Ethenylcyclohexene; 2-octenal; octenol; l-octen-3-one fragment; caryophyllene*	7.15115	65.269	25.9269	37.6758	16.9711	49.454	27.0039	15.7412	23.8749	33.6071	33.1294	10.8212	13.3421	17.3429	42.5394	18.6821	13.4455	20.0777	16.2428	26.064	21.8064	22.2555	34.138	35.2118	42.5143	65.269	24.4299	32.487	14.4576	32.8729	11.3148	7.15115	17.8839
48	m/z 111.118	C8H15+	1-Ethylcyclohexene; octanal; l-octen-3-ol; 3-octanone fragment	2.07251	12.9904	5.01645	3.65372	3.98494	5.23751	4.15848	2.96557	6.87555	2.62045	3.43204	3.1668	3.87896	5.74775	12.9904	6.11431	2.07251	4.61934	3.80054	11.1956	5.52548	6.40836	4.77844	5.75741	5.39214	6.55625	3.62521	3.05202	2.29886	5.13364	6.95591	3.90736	4.58794
49	m/z 115.077	C6H10O2H+	Ethyl (2E)-2-butenoate; 5-ethyldihydro-2(3H)-furanone	1.11697	9.34495	3.56349	2.09943	2.8953	2.43262	2.65055	2.41099	5.55062	1.11697	1.41963	2.13513	2.99482	5.30197	6.7408	4.19577	2.2069	4.83104	2.647	3.68954	2.90878	4.16281	2.5187	4.2536	3.8903	3.26741	3.26891	2.57181	2.07929	4.61961	9.34495	4.09003	4.60938
50	m/z 117.092	C6H12O2H+	Ethyl isobutanoate; methyl-2-methyl butanoate; methyl isovalerate; ethyl butyrate; hexanoic acid	0.879963	14.6322	5.02909	6.87353	14.6322	9.87236	2.67784	3.69932	2.15026	1.71037	3.86023	0.94274	2.6781	6.63773	13.016	7.98372	9.11977	2.2655	2.50666	9.15404	2.81734	5.01419	2.07148	3.98226	4.74146	12.7401	8.40563	1.94865	0.879963	1.46121	1.99211	2.67903	2.35876
51	m/z 118.069	C8H7NH+	Indole*; benzyl nitrile*	0.584899	505.602	108.07	49.0891	484.434	505.602	124.614	141.391	19.0981	51.3378	313.825	4.66806	46.7471	32.1171	215.332	49.679	8.36708	27.5823	34.1481	103.488	14.0291	85.0096	23.7487	49.6797	97.9064	339.424	356.091	21.698	2.44893	3.53842	1.89864	0.584899	34.5127
52	m/z 121.103	C9H13+	1,3,5-Trimethylbenzene	5.96131	34.9619	15.7012	19.0479	20.4444	34.9619	5.96265	11.3242	15.1977	14.207	14.7342	8.7441	7.42356	15.1938	27.9158	18.6731	10.901	17.8578	9.2854	16.6663	10.7141	20.5164	16.6746	14.2461	22.7825	34.6262	16.3318	17.448	5.96131	14.4266	8.27962	7.18636	13.3005
53	m/z 122.105		n.i.	0.876397	5.7491	2.39904	2.47312	3.33034	5.7491	0.876397	1.92913	2.45354	1.84039	2.41491	1.3223	1.22465	2.48285	4.78666	2.88756	1.81021	2.58342	1.45466	2.57157	1.84067	2.72903	2.32827	1.90822	3.29901	4.7067	2.33081	2.3825	1.13119	2.21263	1.72778	1.11165	2.07185
54	m/z 123.119	C9H15+	2-Nonenal; (E)-2-nonenal; nonenal; 2,3-dimethylbicyclo[2.2.1]hept-2-ene; caryophyllene*	4.40397	41.3815	15.2137	22.9341	8.92986	30.249	15.4549	8.7296	16.5349	22.3067	17.6802	5.58096	7.8432	7.79174	17.29	8.38737	7.55031	8.27564	10.3454	13.8751	10.1471	12.6244	22.5771	19.9022	29.5364	41.3815	17.3123	20.9559	6.65021	22.7983	5.72547	4.40397	12.6359
55	m/z 125.087	C8H12OH+	6-Methyl-3,5-heptadien-2-one	0.941665	6.81876	2.47531	1.61856	2.31608	2.67952	1.57914	1.36513	3.76077	1.06999	1.42441	1.94449	2.08905	3.40497	6.81876	2.99346	0.941665	2.74951	2.3875	3.20474	2.81417	2.34688	2.36584	1.96715	3.32052	2.69081	1.82056	1.67514	1.32114	3.00447	4.34572	1.65981	2.57936
56	m/z 133.102	C10H13+	Thymol	0.849844	18.8623	3.46432	3.15574	3.95958	3.51171	2.84061	1.98769	3.64744	2.46964	18.8623	2.88697	2.32392	1.72753	5.65841	3.81879	1.70335	2.18617	1.5142	2.01378	2.18499	1.71108	1.75161	2.53312	6.08998	4.96362	5.70516	2.57626	0.849844	2.81015	4.09063	1.40331	2.99215
57	m/z 135.118	C10H15+	HO-trienol; m-cymene*; p-cymene; o-cymene; caryophyllene*	4.73623	50.5649	20.5553	28.6606	13.7834	40.7489	19.4257	12.0495	25.9396	26.4318	19.0677	8.04038	9.07295	19.7507	34.2892	21.7306	8.28899	12.7391	10.2174	23.2066	13.7084	21.7971	22.6064	24.5856	35.548	50.5649	21.7292	26.8421	4.73623	24.6102	8.9377	9.69734	17.8518
58	m/z 136.086		n.i.	1.2952	94.1951	19.9356	23.8356	46.6452	85.898	5.47152	16.6891	6.95722	25.0924	21.7709	5.75331	5.33921	7.94506	13.6626	7.74308	3.92304	3.37656	5.14244	4.99245	7.53508	11.3648	10.8185	6.86074	53.4212	77.1719	94.1951	15.6502	2.51519	5.86108	2.57225	1.2952	18.5683
59	m/z 137.134	C10H17+	Various monoterpenes*	23.6612	3487.8	1064.01	681.965	2132.6	3074.43	963.439	1600.44	540.565	303.484	2488.28	740.189	616.779	1619.15	3487.8	2047.02	1269.38	856.285	385.909	1071.42	1631.58	1076.62	1241.03	1165.3	595.024	785.745	519.768	390.973	27.9333	92.4019	23.6612	201.61	289.628
60	m/z 139.115	C9H14OH+	n.i.	1.84921	42.7251	10.399	6.92081	20.1298	28.099	10.7988	11.6648	7.01061	2.86603	6.40063	6.38034	5.47134	19.778	42.7251	19.8838	4.54913	7.0185	7.2059	13.6515	15.9044	10.9485	14.9237	8.16719	6.5561	8.03971	6.22044	3.73245	1.84921	3.38339	4.26276	2.79908	4.62951
61	m/z 149.132	C11H17+	Caryophyllene*	7.60863	91.7447	30.4028	48.8795	12.5493	63.6674	34.2777	12.7123	30.3772	52.6836	23.5275	10.1776	12.44	14.0716	28.4162	72.2492	8.50909	13.2389	17.141	14.9873	17.7474	15.8073	38.8484	39.1173	64.4213	91.7447	36.6935	45.6418	7.60863	41.329	13.631	7.71455	21.8735
62	m/z 151.151		n.i.	1.15514	71.7033	15.5577	5.51302	25.0476	31.4294	4.04663	10.9858	15.2213	4.94901	25.6193	4.65412	7.20245	4.96727	60.6511	3.37974	1.15514	2.01359	24.7568	71.7033	26.5076	32.3456	28.4801	4.26341	6.05216	2.89582	3.07019	3.81761	1.16859	3.45996	2.729	1.56613	47.0796
63	m/z 153.129	C10H16OH+	HO-trienol; epoxylinalool; 2,4-decadienal; 2,6-dimethyl-3,7-octadiene-2,6-diol	1.44732	94.1658	19.0907	5.77761	12.753	17.3487	8.05751	8.69828	17.1945	3.57607	6.64684	10.5509	9.65345	44.3959	59.5054	30.5172	3.02466	60.3238	6.20912	75.5829	14.259	94.1658	7.03757	11.3334	8.99129	10.7529	9.01565	5.32848	1.44732	6.26414	12.0366	4.22624	8.04756
64	m/z 155.144	C10H18OH+	P36	P36	P36	P36	P36	P36	24.7998	27.9802	23.6931	46.9887	17.6574	82.1555	66.8616	47.8813	56.7066	109.341	69.8886	13.2532	3.99134	3.29338	5.22678	73.4221	4.02016	6.12978	20.9677	10.3959	29.2405	18.6549	4.27084	1.28006	2.47993	2.13637	1.4686	8.43378
65	m/z 163.151	C12H19+	P36	P36	P36	P36	P36	P36	10.8668	4.27009	2.89764	4.88688	7.03406	2.79413	1.76998	3.24887	1.4664	5.53342	2.12059	1.03811	2.24924	6.78902	3.42373	2.86476	4.72144	11.698	5.19074	9.10476	11.2381	5.12559	6.57978	0.991285	5.60937	2.66056	1.29951	6.93807
66	m/z 165.101		P36	P36	P36	P36	P36	P36	42.0397	24.0696	28.7258	4.45442	47.091	147.641	1.59424	16.4876	20.1085	62.3302	42.1022	20.4802	1.11985	10.6897	8.47389	14.3348	17.85	38.3668	7.05092	153.356	46.251	115.079	3.8635	1.4272	4.87184	1.42787	0.359939	9.45265
67	m/z 177.165	C13H21+	P36	0.804323	26.5106	3.51439	0.913764	1.18375	2.53682	1.65389	0.856633	10.7123	1.03282	3.89942	1.45788	0.921849	1.33297	3.42013	1.25877	0.908322	2.72646	3.62467	1.25098	0.999875	1.71384	2.42286	0.804323	2.86449	1.82786	2.44134	1.7734	26.5106	15.825	1.97878	1.85424	4.72368
68	m/z 205.197	C15H25+	Various sesquiterpenes*	13.0696	260.988	84.9668	131.225	36.5349	216.949	101.09	35.2227	91.103	179.603	73.8978	32.8938	30.1139	36.9636	70.754	61.969	27.2727	34.3173	40.1309	38.5955	49.2319	43.8584	96.5545	98.3987	223.86	260.988	121.598	142.522	24.4679	151.218	13.0696	15.4674	69.1356
Note: Tentative identification1: Tentative compounds refer to previous studies (Zhou et al., 2024; Zhou et al., 2023; Guo et al., 2020; Farneti et al., 2017; Schuhfried et al., 2017) and proton affinity list from Ionicon Analytik GmbH. *Compounds detected also by HS–SPME–GC–MS analysis.

## Sheet: S10
Table S10. Statistical results of PLS regression analysis between GC–MS-detected VOCs and PTR–ToF–MS spectral peaks.
GC-MS VOCs	PTR peaks	P-value	Regression coefficient
α-Thujene	m/z 73.065	0.01235	0.0177641
p-Menthan-2-ol	m/z 71.049	0.033875	0.0299524
Myrcene	m/z 95.086	0.04346	0.0341009
Myrcene	m/z 81.07	0.04868	0.0416664
Myrcene	m/z 96.094	0.02331	0.0437749
Benzaldehyde	m/z 81.07	0.03994	0.0443327
Santalene	m/z 41.039	0.04036	0.0458869
Humulene	m/z 109.102	0.04868	0.0499474
Eugenol	m/z 118.069	0.02949	0.0512164
p-Menthan-2-ol	m/z 111.118	0.015775	0.0524942
Eucalyptol	m/z 84.084	0.03982	0.0577072
Zingiberene	m/z 57.033	0.04211	0.0639266
δ-EIemene	m/z 163.151	0.025967	0.0672293
α-Bergamotene	m/z 58.078	0.03999	0.0698162
Benzyl acetate	m/z 108.089	0.0428	0.071023
Santalene	m/z 27.021	0.01909	0.0778844
Eugenol	m/z 205.197	0.04964	0.0786759
Terpinolene	m/z 96.094	0.04915	0.0794562
δ-EIemene	m/z 136.086	0.012484	0.0804024
Alloocimene	m/z 95.086	0.04843	0.0869489
Eucalyptol	m/z 151.151	0.0475	0.0880591
α-Bergamotene	m/z 57.07	0.03353	0.0903248
Benzyl acetate	m/z 57.033	0.04371	0.0910044
Methyl benzoate	m/z 105.052	0.025154	0.0932716
Linalool	m/z 67.054	0.008505	0.0954994
α-Cubebene	m/z 27.021	0.008465	0.0981268
Alloocimene	m/z 96.094	0.03481	0.102613
Camphene	m/z 55.054	0.01472	0.103473
(E)-β-Ocimene	m/z 96.094	0.02703	0.104329
δ-EIemene	m/z 149.132	0.013635	0.105883
4-Methylanisole	m/z 91.057	0.01157	0.105891
δ-EIemene	m/z 109.102	0.030982	0.110865
Propanoic acid, phenylmethyl ester	m/z 57.033	0.04379	0.11119
δ-EIemene	m/z 135.118	0.006483	0.111649
β-Thujene	m/z 139.115	0.02869	0.115372
δ-EIemene	m/z 205.197	9.291e-05	0.117564
Linalool	m/z 68.058	0.013653	0.124048
Methyl Benzoate	m/z 92.065	0.022911	0.124409
δ-EIemene	m/z 123.119	0.007283	0.125234
α-Terpinene	m/z 139.115	0.02683	0.127216
Methyl Benzoate	m/z 108.089	0.007558	0.128564
Butanal, 3-methyl-, oxime	m/z 41.039	0.04225	0.129079
(E)-2-Butenoic acid, 2-(methylenecyclopropyl)prop-2-yl ester	m/z 74.069	0.0005688	0.140498
Humulene	m/z 55.054	0.02207	0.146514
Terpinolene	m/z 139.115	0.04986	0.149303
Isopentyl benzoate	m/z 122.105	0.012826	0.1537
α-Pinene	m/z 163.151	0.019829	0.155468
α-Bergamotene	m/z 92.065	0.02229	0.15928
(E)-2-Butenoic acid, 2-(methylenecyclopropyl)prop-2-yl ester	m/z 73.065	0.0001747	0.162368
Isopentyl benzoate	m/z 96.094	0.024197	0.163393
α-Bergamotene	m/z 57.033	0.03388	0.164468
Indole	m/z 83.049	0.04452	0.169148
Camphene	m/z 163.151	0.04166	0.172249
Isopentyl benzoate	m/z 95.086	0.028281	0.175322
Nerolidol	m/z 151.151	0.03551	0.192623
α-Terpinene	m/z 73.065	0.03465	0.193213
α-Farnesene	m/z 74.069	0.04374	0.194517
α-Terpineol	m/z 73.065	0.03317	0.197923
α-Pinene	m/z 74.069	0.032941	0.205547
Indole	m/z 118.069	0.03222	0.212632
Phenylacetonitrile	m/z 83.049	0.0204295	0.213696
α-Farnesene	m/z 73.065	0.03089	0.216964
Phenylacetonitrile	m/z 135.118	0.0061719	0.221677
Phenylacetonitrile	m/z 151.151	0.0238423	0.239962
α-Pinene	m/z 73.065	0.006559	0.241829
(E)-2-Butenoic acid, 2-(methylenecyclopropyl)prop-2-yl ester	m/z 151.151	0.0327077	0.254111
Camphene	m/z 74.069	0.03711	0.2588
α-Thujene	m/z 74.069	0.02415	0.263602
Humulene	m/z 177.165	0.04286	0.278726
Camphene	m/z 73.065	0.0287	0.2847
Isoeugenol	m/z 107.086	0.03899	0.356941
Linalool	m/z 155.144	0.008416	0.423512
(E)-β-Ocimene	m/z 107.086	0.03714	0.528926
Benzyl butyrate	m/z 107.086	0.01898	0.674849

[truncated: 10 more sheets: S11, S12, S13, S14, S15, S16, S17, S18, S19, S20]
